# Supplementary material for: Integrated analysis of transcriptome and metabolites reveals an essential role of metabolic flux in starch accumulation under nitrogen starvation in duckweed
Source: Biotechnol Biofuels. 2017 Jun 26;10:167. doi: 10.1186/s13068-017-0851-8 (PMC5485579; doi:10.1186/s13068-017-0851-8)
Supplement: Supplementary file 2 — Additional file 2: Table S2. List of the whole duckweed unigenes with annotations expressed in three stages under nitrogen starvation. [file 13068_2017_851_MOESM2_ESM.xlsx]

## Sheet: Table S2
geneID	geneLength	S_0d_1_rawfragments(20950494)	S_0d_1_FPKM	S_0d_2_rawfragments(18613435)	S_0d_2_FPKM	S_3d_1_rawfragments(15134584)	S_3d_1_FPKM	S_3d_2_rawfragments(14753120)	S_3d_2_FPKM	S_7d_1_rawfragments(21454804)	S_7d_1_FPKM	S_7d_2_rawfragments(15853237)	S_7d_2_FPKM	Nr-ID	Nr-Score	Nr-Evalue	Nr-annotation	Nt-ID	Nt-Score	Nt-Evalue	Nt-annotation	Swissprot-ID	Swissprot-Score	Swissprot-Evalue	Swissprot-annotation	COG-Protein-or-Domain	COG-Score	COG-Evalue	COG-ID	COG-Function-Description	KO_id	KEGG-Evalue	KEGG-Score	KEGG-Gene	ko_definition	GO-BiologicalProcess	GO-MolecularFunction	Go-CellularComponent
CL1.Contig1_All	2517	678	12.8574	786	16.7769	488	12.8105	454	12.2261	1298	24.0363	584	14.6356	gi|255552335|ref|XP_002517212.1|	1119.4	0	Acyl-CoA synthetase [Ricinus communis] >gi|83320525|gb|ABC02881.1| ACS2 [Ricinus communis] >gi|223543847|gb|EEF45375.1| Acyl-CoA synthetase [Ricinus communis]	gi|145358486|ref|NM_122642.4|	178	2e-41	Arabidopsis thaliana long-chain acyl-CoA synthetase 7 (LACS7) mRNA, complete cds	sp|Q8LPS1|LACS6_ARATH	1090	0	Long chain acyl-CoA synthetase 6, peroxisomal OS=Arabidopsis thaliana GN=LACS6 PE=1 SV=1	SPBP4H10.11c	327	8e-89	COG1022	Long-chain acyl-CoA synthetases (AMP-forming)	K01897	0	1119	rcu:RCOM_0914000	long-chain acyl-CoA synthetase [EC:6.2.1.3]	GO:0010193//response to ozone;GO:0006396//RNA processing;GO:0006633//fatty acid biosynthetic process;GO:0007031//peroxisome organization;GO:0022402//cell cycle process;GO:0009651//response to salt stress;GO:0009610//response to symbiotic fungus;GO:0006635//fatty acid beta-oxidation;GO:0002213//defense response to insect;GO:0001676//long-chain fatty acid metabolic process	GO:0005515//protein binding;GO:0004467//long-chain fatty acid-CoA ligase activity	GO:0005777//peroxisome;GO:0009507//chloroplast;GO:0016020//membrane;GO:0005634//nucleus
CL1.Contig2_All	334	15	2.1436	37	5.9515	17	3.363	13	2.6382	37	5.1633	4	0.7554	gi|356574400|ref|XP_003555336.1|	51.6	3e-06	PREDICTED: long chain acyl-CoA synthetase 7, peroxisomal [Glycine max]	gi|225432603|ref|XM_002277900.1|	63.9	9e-08	PREDICTED: Vitis vinifera long chain acyl-CoA synthetase 7, peroxisomal-like (LOC100244213), mRNA	sp|Q8LPS1|LACS6_ARATH	50.1	3e-07	Long chain acyl-CoA synthetase 6, peroxisomal OS=Arabidopsis thaliana GN=LACS6 PE=1 SV=1	--	--	--	--	--	K01897	3e-07	51.6	gmx:100301904	long-chain acyl-CoA synthetase [EC:6.2.1.3]	-	-	-
CL1.Contig3_All	2579	825	15.2689	980	20.4149	588	15.0645	520	13.6668	1588	28.6995	606	14.8219	gi|255552335|ref|XP_002517212.1|	1123.2	0	Acyl-CoA synthetase [Ricinus communis] >gi|83320525|gb|ABC02881.1| ACS2 [Ricinus communis] >gi|223543847|gb|EEF45375.1| Acyl-CoA synthetase [Ricinus communis]	gi|145358486|ref|NM_122642.4|	178	2e-41	Arabidopsis thaliana long-chain acyl-CoA synthetase 7 (LACS7) mRNA, complete cds	sp|Q8LPS1|LACS6_ARATH	1094	0	Long chain acyl-CoA synthetase 6, peroxisomal OS=Arabidopsis thaliana GN=LACS6 PE=1 SV=1	SPBP4H10.11c	327	8e-89	COG1022	Long-chain acyl-CoA synthetases (AMP-forming)	K01897	0	1123	rcu:RCOM_0914000	long-chain acyl-CoA synthetase [EC:6.2.1.3]	GO:0010193//response to ozone;GO:0006396//RNA processing;GO:0006633//fatty acid biosynthetic process;GO:0007031//peroxisome organization;GO:0022402//cell cycle process;GO:0009651//response to salt stress;GO:0009610//response to symbiotic fungus;GO:0006635//fatty acid beta-oxidation;GO:0002213//defense response to insect;GO:0001676//long-chain fatty acid metabolic process	GO:0005515//protein binding;GO:0004467//long-chain fatty acid-CoA ligase activity	GO:0005777//peroxisome;GO:0009507//chloroplast;GO:0016020//membrane;GO:0005634//nucleus
CL10.Contig1_All	1040	17	0.7802	11	0.5682	12	0.7624	10	0.6518	23	1.0308	13	0.7885	gi|125527990|gb|EAY76104.1|	134.4	2e-30	hypothetical protein OsI_04030 [Oryza sativa Indica Group]	--	--	--	--	sp|Q42484|RPS2_ARATH	102	3e-22	Disease resistance protein RPS2 OS=Arabidopsis thaliana GN=RPS2 PE=1 SV=1	--	--	--	--	--	K13459	2e-31	134	osa:4325862	disease resistance protein RPS2	-	-	-
CL10.Contig2_All	358	16	2.1333	3	0.4502	6	1.1074	5	0.9467	18	2.3435	3	0.5286	gi|28371844|gb|AAO38220.1|	100.5	7e-21	RCa9 [Manihot esculenta]	--	--	--	--	sp|Q42484|RPS2_ARATH	92.4	5e-20	Disease resistance protein RPS2 OS=Arabidopsis thaliana GN=RPS2 PE=1 SV=1	--	--	--	--	--	K13459	2e-21	98.6	vvi:100254298	disease resistance protein RPS2	-	-	-
CL10.Contig3_All	432	9	0.9944	12	1.4924	1	0.1529	2	0.3138	12	1.2947	8	1.1681	--	--	--	--	--	--	--	--	--	--	--	--	--	--	--	--	--	K13459	5e-06	48.1	vvi:100254298	disease resistance protein RPS2	-	-	-
CL10.Contig4_All	859	22	1.2225	9	0.5629	9	0.6923	9	0.7102	16	0.8682	20	1.4687	gi|225444855|ref|XP_002279295.1|	193	4e-48	PREDICTED: disease resistance protein RPS2 [Vitis vinifera]	--	--	--	--	sp|Q42484|RPS2_ARATH	162	2e-40	Disease resistance protein RPS2 OS=Arabidopsis thaliana GN=RPS2 PE=1 SV=1	--	--	--	--	--	K13459	4e-49	192	vvi:100254298	disease resistance protein RPS2	GO:0016045//detection of bacterium;GO:0042742//defense response to bacterium;GO:0071310//cellular response to organic substance;GO:0007165//signal transduction;GO:0044238//primary metabolic process;GO:0006725//cellular aromatic compound metabolic process;GO:0009626//plant-type hypersensitive response;GO:1901360;GO:0031347//regulation of defense response;GO:0044249//cellular biosynthetic process	GO:0005515//protein binding	GO:0009570//chloroplast stroma;GO:0005886//plasma membrane;GO:0015935//small ribosomal subunit
CL10.Contig5_All	1184	47	1.8947	7	0.3176	17	0.9487	13	0.7442	31	1.2204	22	1.1721	gi|225444855|ref|XP_002279295.1|	200.7	3e-50	PREDICTED: disease resistance protein RPS2 [Vitis vinifera]	--	--	--	--	sp|Q42484|RPS2_ARATH	164	9e-41	Disease resistance protein RPS2 OS=Arabidopsis thaliana GN=RPS2 PE=1 SV=1	--	--	--	--	--	K13459	3e-51	200	vvi:100254298	disease resistance protein RPS2	-	-	-
CL10.Contig6_All	2406	51	1.0118	28	0.6252	47	1.2907	38	1.0705	97	1.8791	36	0.9438	gi|225444855|ref|XP_002279295.1|	382.5	1e-104	PREDICTED: disease resistance protein RPS2 [Vitis vinifera]	--	--	--	--	sp|Q42484|RPS2_ARATH	309	4e-84	Disease resistance protein RPS2 OS=Arabidopsis thaliana GN=RPS2 PE=1 SV=1	--	--	--	--	--	K13459	1e-105	382	vvi:100254298	disease resistance protein RPS2	-	-	-
CL100.Contig1_All	2154	2377	52.6731	844	21.0509	291	8.9264	304	9.5663	1151	24.9061	2288	67.0027	gi|356538357|ref|XP_003537670.1|	656.4	0	PREDICTED: lysine histidine transporter-like 8-like [Glycine max]	gi|115488591|ref|NM_001073315.1|	83.8	7e-13	Oryza sativa Japonica Group Os12g0485600 (Os12g0485600) mRNA, complete cds	sp|Q9SX98|LHTL8_ARATH	603	9e-173	Lysine histidine transporter-like 8 OS=Arabidopsis thaliana GN=AATL1 PE=1 SV=1	YJR001w	80.9	8e-15	COG0814	Amino acid permeases	K14209	7e-11	67.8	pop:POPTR_679959	solute carrier family 36 (proton-coupled amino acid transporter)	-	-	GO:0009536//plastid;GO:0016020//membrane
CL100.Contig2_All	2172	2576	56.6098	818	20.2333	306	9.3087	301	9.3934	1188	25.4937	2514	73.0109	gi|356538357|ref|XP_003537670.1|	656	0	PREDICTED: lysine histidine transporter-like 8-like [Glycine max]	gi|115488591|ref|NM_001073315.1|	83.8	7e-13	Oryza sativa Japonica Group Os12g0485600 (Os12g0485600) mRNA, complete cds	sp|Q9SX98|LHTL8_ARATH	604	5e-173	Lysine histidine transporter-like 8 OS=Arabidopsis thaliana GN=AATL1 PE=1 SV=1	YJR001w	80.9	8e-15	COG0814	Amino acid permeases	K14209	7e-11	67.8	pop:POPTR_679959	solute carrier family 36 (proton-coupled amino acid transporter)	-	-	GO:0009536//plastid;GO:0016020//membrane
CL100.Contig3_All	2170	2286	50.2831	810	20.0539	310	9.4391	293	9.1522	1174	25.2164	2347	68.2237	gi|356538357|ref|XP_003537670.1|	195.7	0	PREDICTED: lysine histidine transporter-like 8-like [Glycine max]	gi|115488591|ref|NM_001073315.1|	83.8	7e-13	Oryza sativa Japonica Group Os12g0485600 (Os12g0485600) mRNA, complete cds	sp|Q9SX98|LHTL8_ARATH	424	2e-167	Lysine histidine transporter-like 8 OS=Arabidopsis thaliana GN=AATL1 PE=1 SV=1	YJR001w	59.3	3e-08	COG0814	Amino acid permeases	K14209	5e-10	48.5	pop:POPTR_679959	solute carrier family 36 (proton-coupled amino acid transporter)	GO:0010075//regulation of meristem growth;GO:0006865//amino acid transport	GO:0015171//amino acid transmembrane transporter activity	GO:0005886//plasma membrane
CL100.Contig4_All	2152	1869	41.4546	654	16.3271	215	6.6012	238	7.4964	882	19.103	2094	61.3785	gi|356538357|ref|XP_003537670.1|	195.7	0	PREDICTED: lysine histidine transporter-like 8-like [Glycine max]	gi|115488591|ref|NM_001073315.1|	83.8	7e-13	Oryza sativa Japonica Group Os12g0485600 (Os12g0485600) mRNA, complete cds	sp|Q9SX98|LHTL8_ARATH	423	3e-167	Lysine histidine transporter-like 8 OS=Arabidopsis thaliana GN=AATL1 PE=1 SV=1	YJR001w	59.3	3e-08	COG0814	Amino acid permeases	K14209	5e-10	48.5	pop:POPTR_679959	solute carrier family 36 (proton-coupled amino acid transporter)	GO:0010075//regulation of meristem growth;GO:0006865//amino acid transport	GO:0015171//amino acid transmembrane transporter activity	GO:0005886//plasma membrane
CL1000.Contig10_All	3283	226	3.2858	93	1.5219	112	2.2541	115	2.3743	205	2.9104	187	3.593	gi|224142043|ref|XP_002324368.1|	806.2	0	glutamate-gated kainate-type ion channel receptor subunit GluR5 [Populus trichocarpa] >gi|222865802|gb|EEF02933.1| glutamate-gated kainate-type ion channel receptor subunit GluR5 [Populus trichocarpa]	gi|326496824|dbj|AK367236.1|	69.9	2e-08	Hordeum vulgare subsp. vulgare mRNA for predicted protein, complete cds, clone: NIASHv2053E18	sp|Q9C5V5|GLR28_ARATH	678	0	Glutamate receptor 2.8 OS=Arabidopsis thaliana GN=GLR2.8 PE=2 SV=2	AF1391	62.4	5e-09	COG0683	ABC-type branched-chain amino acid transport systems, periplasmic component	K05387	0	733	osa:4347123	glutamate receptor, ionotropic, other eukaryote	-	GO:0005216//ion channel activity	-
CL1000.Contig11_All	1454	163	5.3509	63	2.3278	90	4.0899	87	4.0557	115	3.6865	126	5.4662	gi|224142043|ref|XP_002324368.1|	323.9	3e-87	glutamate-gated kainate-type ion channel receptor subunit GluR5 [Populus trichocarpa] >gi|222865802|gb|EEF02933.1| glutamate-gated kainate-type ion channel receptor subunit GluR5 [Populus trichocarpa]	gi|326519121|dbj|AK365357.1|	63.9	4e-07	Hordeum vulgare subsp. vulgare mRNA for predicted protein, complete cds, clone: NIASHv2033K19	sp|Q9C5V5|GLR28_ARATH	267	1e-71	Glutamate receptor 2.8 OS=Arabidopsis thaliana GN=GLR2.8 PE=2 SV=2	--	--	--	--	--	K05387	8e-77	286	osa:4347123	glutamate receptor, ionotropic, other eukaryote	-	GO:0005216//ion channel activity	GO:0016023//cytoplasmic membrane-bounded vesicle;GO:0016020//membrane
CL1000.Contig12_All	3138	134	2.0383	41	0.7019	71	1.495	58	1.2528	109	1.619	134	2.6936	gi|224142043|ref|XP_002324368.1|	807.7	0	glutamate-gated kainate-type ion channel receptor subunit GluR5 [Populus trichocarpa] >gi|222865802|gb|EEF02933.1| glutamate-gated kainate-type ion channel receptor subunit GluR5 [Populus trichocarpa]	gi|326496824|dbj|AK367236.1|	69.9	1e-08	Hordeum vulgare subsp. vulgare mRNA for predicted protein, complete cds, clone: NIASHv2053E18	sp|Q9C5V5|GLR28_ARATH	686	0	Glutamate receptor 2.8 OS=Arabidopsis thaliana GN=GLR2.8 PE=2 SV=2	AF1391	62.4	5e-09	COG0683	ABC-type branched-chain amino acid transport systems, periplasmic component	K05387	0	741	osa:4347123	glutamate receptor, ionotropic, other eukaryote	-	GO:0005216//ion channel activity	-
CL1000.Contig13_All	1210	21	0.8284	19	0.8436	21	1.1467	17	0.9523	27	1.04	29	1.5118	--	--	--	--	--	--	--	--	--	--	--	--	--	--	--	--	--	--	--	--	--	--	-	-	-
CL1000.Contig14_All	885	77	4.1529	11	0.6678	20	1.4932	14	1.0723	36	1.896	67	4.7754	gi|224089470|ref|XP_002308726.1|	80.5	3e-14	glutamate-gated kainate-type ion channel receptor subunit GluR5 [Populus trichocarpa] >gi|222854702|gb|EEE92249.1| glutamate-gated kainate-type ion channel receptor subunit GluR5 [Populus trichocarpa]	--	--	--	--	sp|Q8LGN0|GLR27_ARATH	65.5	4e-11	Glutamate receptor 2.7 OS=Arabidopsis thaliana GN=GLR2.7 PE=2 SV=3	--	--	--	--	--	K05387	2e-10	64.7	osa:4347123	glutamate receptor, ionotropic, other eukaryote	-	GO:0005216//ion channel activity	-
CL1000.Contig15_All	3598	140	1.8573	45	0.6719	56	1.0284	40	0.7536	107	1.3861	161	2.8226	gi|147859199|emb|CAN81029.1|	216.9	1e-54	hypothetical protein VITISV_020535 [Vitis vinifera]	gi|326496824|dbj|AK367236.1|	65.9	3e-07	Hordeum vulgare subsp. vulgare mRNA for predicted protein, complete cds, clone: NIASHv2053E18	sp|Q9SHV1|GLR22_ARATH	511	8e-145	Glutamate receptor 2.2 OS=Arabidopsis thaliana GN=GLR2.2 PE=2 SV=1	AF1391	62.4	5e-09	COG0683	ABC-type branched-chain amino acid transport systems, periplasmic component	K05387	2e-145	515	osa:4347123	glutamate receptor, ionotropic, other eukaryote	-	GO:0005216//ion channel activity	-
CL1000.Contig16_All	1139	19	0.7962	13	0.6132	19	1.1022	21	1.2497	22	0.9003	24	1.3291	--	--	--	--	--	--	--	--	--	--	--	--	--	--	--	--	--	--	--	--	--	--	-	-	-
CL1000.Contig17_All	400	122	14.5581	22	2.9549	31	5.1207	15	2.5418	39	4.5444	57	8.9887	gi|357933573|dbj|BAL15053.1|	121.7	2e-27	glutamate receptor 2.6 [Solanum lycopersicum]	--	--	--	--	sp|Q9C5V5|GLR28_ARATH	114	1e-26	Glutamate receptor 2.8 OS=Arabidopsis thaliana GN=GLR2.8 PE=2 SV=2	--	--	--	--	--	K05387	3e-26	114	ath:AT2G29110	glutamate receptor, ionotropic, other eukaryote	GO:0050896//response to stimulus;GO:0030003//cellular cation homeostasis;GO:0006865//amino acid transport	GO:0015276//ligand-gated ion channel activity;GO:0005515//protein binding	GO:0044464//cell part
CL1000.Contig18_All	402	15	1.781	2	0.2673	4	0.6575	4	0.6745	14	1.6232	27	4.2366	gi|357933569|dbj|BAL15051.1|	156	1e-37	glutamate receptor 2.4 [Solanum lycopersicum]	gi|326519121|dbj|AK365357.1|	63.9	1e-07	Hordeum vulgare subsp. vulgare mRNA for predicted protein, complete cds, clone: NIASHv2033K19	sp|O81776|GLR24_ARATH	114	2e-26	Glutamate receptor 2.4 OS=Arabidopsis thaliana GN=GLR2.4 PE=2 SV=2	--	--	--	--	--	K05387	3e-34	141	osa:4347123	glutamate receptor, ionotropic, other eukaryote	GO:0050896//response to stimulus;GO:0006810//transport	GO:0005230//extracellular ligand-gated ion channel activity	GO:0016023//cytoplasmic membrane-bounded vesicle;GO:0016020//membrane
CL1000.Contig1_All	488	23	2.2496	7	0.7706	9	1.2186	7	0.9723	9	0.8596	6	0.7756	--	--	--	--	--	--	--	--	--	--	--	--	--	--	--	--	--	--	--	--	--	--	-	-	-
CL1000.Contig2_All	3696	197	2.5441	54	0.7849	85	1.5196	65	1.1921	118	1.4881	182	3.1061	gi|147859199|emb|CAN81029.1|	216.9	1e-54	hypothetical protein VITISV_020535 [Vitis vinifera]	gi|326496824|dbj|AK367236.1|	65.9	3e-07	Hordeum vulgare subsp. vulgare mRNA for predicted protein, complete cds, clone: NIASHv2053E18	sp|Q9SHV1|GLR22_ARATH	514	2e-145	Glutamate receptor 2.2 OS=Arabidopsis thaliana GN=GLR2.2 PE=2 SV=1	AF1391	62.8	4e-09	COG0683	ABC-type branched-chain amino acid transport systems, periplasmic component	K05387	2e-145	515	osa:4347123	glutamate receptor, ionotropic, other eukaryote	-	GO:0005216//ion channel activity	-
CL1000.Contig3_All	1113	21	0.9006	15	0.7241	24	1.4248	17	1.0353	34	1.4238	17	0.9635	--	--	--	--	--	--	--	--	--	--	--	--	--	--	--	--	--	--	--	--	--	--	-	-	-
CL1000.Contig4_All	3979	187	2.2432	64	0.8641	75	1.2454	69	1.1754	131	1.5345	191	3.0279	gi|224142043|ref|XP_002324368.1|	807.7	0	glutamate-gated kainate-type ion channel receptor subunit GluR5 [Populus trichocarpa] >gi|222865802|gb|EEF02933.1| glutamate-gated kainate-type ion channel receptor subunit GluR5 [Populus trichocarpa]	gi|326496824|dbj|AK367236.1|	69.9	2e-08	Hordeum vulgare subsp. vulgare mRNA for predicted protein, complete cds, clone: NIASHv2053E18	sp|Q9C5V5|GLR28_ARATH	686	0	Glutamate receptor 2.8 OS=Arabidopsis thaliana GN=GLR2.8 PE=2 SV=2	AF1391	62.8	5e-09	COG0683	ABC-type branched-chain amino acid transport systems, periplasmic component	K05387	0	739	osa:4347123	glutamate receptor, ionotropic, other eukaryote	-	GO:0005216//ion channel activity	-
CL1000.Contig5_All	4495	187	1.9857	65	0.7769	53	0.7791	46	0.6937	102	1.0577	201	2.8206	gi|147859199|emb|CAN81029.1|	216.9	2e-54	hypothetical protein VITISV_020535 [Vitis vinifera]	gi|326496824|dbj|AK367236.1|	65.9	3e-07	Hordeum vulgare subsp. vulgare mRNA for predicted protein, complete cds, clone: NIASHv2053E18	sp|Q9SHV1|GLR22_ARATH	514	2e-145	Glutamate receptor 2.2 OS=Arabidopsis thaliana GN=GLR2.2 PE=2 SV=1	AF1391	62.8	5e-09	COG0683	ABC-type branched-chain amino acid transport systems, periplasmic component	K05387	2e-145	515	osa:4347123	glutamate receptor, ionotropic, other eukaryote	-	GO:0005216//ion channel activity	-
CL1000.Contig6_All	3939	192	2.3266	74	1.0093	78	1.3084	74	1.2734	155	1.8341	188	3.0106	gi|224142043|ref|XP_002324368.1|	807.7	0	glutamate-gated kainate-type ion channel receptor subunit GluR5 [Populus trichocarpa] >gi|222865802|gb|EEF02933.1| glutamate-gated kainate-type ion channel receptor subunit GluR5 [Populus trichocarpa]	gi|326496824|dbj|AK367236.1|	69.9	2e-08	Hordeum vulgare subsp. vulgare mRNA for predicted protein, complete cds, clone: NIASHv2053E18	sp|Q9C5V5|GLR28_ARATH	686	0	Glutamate receptor 2.8 OS=Arabidopsis thaliana GN=GLR2.8 PE=2 SV=2	AF1391	62.4	6e-09	COG0683	ABC-type branched-chain amino acid transport systems, periplasmic component	K05387	0	739	osa:4347123	glutamate receptor, ionotropic, other eukaryote	-	GO:0005216//ion channel activity	-
CL1000.Contig7_All	3138	213	3.2399	57	0.9759	91	1.9161	61	1.3176	103	1.5299	203	4.0806	gi|224142043|ref|XP_002324368.1|	798.9	0	glutamate-gated kainate-type ion channel receptor subunit GluR5 [Populus trichocarpa] >gi|222865802|gb|EEF02933.1| glutamate-gated kainate-type ion channel receptor subunit GluR5 [Populus trichocarpa]	gi|115449126|ref|NM_001054878.1|	67.9	6e-08	Oryza sativa Japonica Group Os02g0787600 (Os02g0787600) mRNA, complete cds	sp|Q9C5V5|GLR28_ARATH	677	0	Glutamate receptor 2.8 OS=Arabidopsis thaliana GN=GLR2.8 PE=2 SV=2	AF1391	62.4	5e-09	COG0683	ABC-type branched-chain amino acid transport systems, periplasmic component	K05387	0	729	osa:4347123	glutamate receptor, ionotropic, other eukaryote	-	GO:0005216//ion channel activity	GO:0016023//cytoplasmic membrane-bounded vesicle;GO:0016020//membrane
CL1000.Contig8_All	3287	562	8.161	157	2.5661	214	4.3017	199	4.1036	405	5.7429	419	8.0407	gi|224142043|ref|XP_002324368.1|	818.1	0	glutamate-gated kainate-type ion channel receptor subunit GluR5 [Populus trichocarpa] >gi|222865802|gb|EEF02933.1| glutamate-gated kainate-type ion channel receptor subunit GluR5 [Populus trichocarpa]	gi|115449126|ref|NM_001054878.1|	67.9	6e-08	Oryza sativa Japonica Group Os02g0787600 (Os02g0787600) mRNA, complete cds	sp|Q9C5V5|GLR28_ARATH	688	0	Glutamate receptor 2.8 OS=Arabidopsis thaliana GN=GLR2.8 PE=2 SV=2	slr0559	60.5	2e-08	COG0683	ABC-type branched-chain amino acid transport systems, periplasmic component	K05387	0	749	osa:4347123	glutamate receptor, ionotropic, other eukaryote	-	GO:0005216//ion channel activity	GO:0016023//cytoplasmic membrane-bounded vesicle;GO:0016020//membrane
CL1000.Contig9_All	4405	225	2.438	62	0.7562	72	1.08	83	1.2772	121	1.2803	208	2.9785	gi|147859199|emb|CAN81029.1|	216.9	2e-54	hypothetical protein VITISV_020535 [Vitis vinifera]	gi|326496824|dbj|AK367236.1|	65.9	3e-07	Hordeum vulgare subsp. vulgare mRNA for predicted protein, complete cds, clone: NIASHv2053E18	sp|Q9SHV1|GLR22_ARATH	513	4e-145	Glutamate receptor 2.2 OS=Arabidopsis thaliana GN=GLR2.2 PE=2 SV=1	AF1391	62.4	7e-09	COG0683	ABC-type branched-chain amino acid transport systems, periplasmic component	K05387	4e-145	514	osa:4347123	glutamate receptor, ionotropic, other eukaryote	-	GO:0005216//ion channel activity	-
CL10000.Contig1_All	501	46	4.3825	46	4.9328	36	4.7478	24	3.2471	33	3.0701	27	3.3994	--	--	--	--	--	--	--	--	--	--	--	--	--	--	--	--	--	--	--	--	--	--	-	-	-
CL10000.Contig2_All	1284	298	11.0779	236	9.8746	166	8.5423	184	9.7133	310	11.2531	181	8.8919	gi|2842757|sp|Q99090.2|CPRF2_PETCR	228.8	1e-58	RecName: Full=Light-inducible protein CPRF2; AltName: Full=Common plant regulatory factor 2; Short=CPRF-2 >gi|1806261|emb|CAA41453.1| DNA-binding protein; bZIP type [Petroselinum crispum]	gi|225437200|ref|XM_002281292.1|	69.9	6e-09	PREDICTED: Vitis vinifera light-inducible protein CPRF2-like (LOC100261345), mRNA	sp|Q99090|CPRF2_PETCR	228	4e-60	Light-inducible protein CPRF2 OS=Petroselinum crispum GN=CPRF2 PE=2 SV=2	--	--	--	--	--	K04371	1e-12	72.8	vvi:100254083	extracellular signal-regulated kinase 1/2 [EC:2.7.11.24]	-	-	-
CL10000.Contig3_All	753	123	7.7968	68	4.8516	76	6.6688	77	6.9313	99	6.128	94	7.8744	gi|2842757|sp|Q99090.2|CPRF2_PETCR	184.9	9e-46	RecName: Full=Light-inducible protein CPRF2; AltName: Full=Common plant regulatory factor 2; Short=CPRF-2 >gi|1806261|emb|CAA41453.1| DNA-binding protein; bZIP type [Petroselinum crispum]	gi|225437200|ref|XM_002281292.1|	69.9	3e-09	PREDICTED: Vitis vinifera light-inducible protein CPRF2-like (LOC100261345), mRNA	sp|Q99090|CPRF2_PETCR	184	3e-47	Light-inducible protein CPRF2 OS=Petroselinum crispum GN=CPRF2 PE=2 SV=2	--	--	--	--	--	K04371	9e-13	72	vvi:100254083	extracellular signal-regulated kinase 1/2 [EC:2.7.11.24]	-	-	-
CL10001.Contig1_All	2655	396	7.1193	241	4.8767	361	8.9841	339	8.6547	485	8.5144	296	7.0325	gi|326518262|dbj|BAK03847.1|	1063.1	0	predicted protein [Hordeum vulgare subsp. vulgare]	gi|92429656|gb|DQ459071.1|	198	2e-47	Sorghum bicolor cultivar BTx623 clone BAC c0156b06, complete sequence	sp|Q9FPQ6|GP1_CHLRE	55.8	5e-08	Vegetative cell wall protein gp1 OS=Chlamydomonas reinhardtii GN=GP1 PE=2 SV=1	--	--	--	--	--	--	--	--	--	--	GO:0006623//protein targeting to vacuole	-	GO:0009507//chloroplast;GO:0016020//membrane
CL10001.Contig2_All	2721	464	8.1395	299	5.9036	422	10.2474	361	8.9928	561	9.6097	310	7.1865	gi|357114141|ref|XP_003558859.1|	1060.4	0	PREDICTED: transmembrane protein 63A-like [Brachypodium distachyon]	gi|92429656|gb|DQ459071.1|	188	2e-44	Sorghum bicolor cultivar BTx623 clone BAC c0156b06, complete sequence	sp|Q9FPQ6|GP1_CHLRE	56.6	7e-08	Vegetative cell wall protein gp1 OS=Chlamydomonas reinhardtii GN=GP1 PE=2 SV=1	--	--	--	--	--	--	--	--	--	--	GO:0006623//protein targeting to vacuole	GO:0000166//nucleotide binding	GO:0009507//chloroplast;GO:0016020//membrane
CL10002.Contig1_All	299	9	1.4367	0	0	6	1.3259	6	1.3602	1	0.1559	3	0.6329	--	--	--	--	--	--	--	--	--	--	--	--	--	--	--	--	--	--	--	--	--	--	-	-	-
CL10002.Contig2_All	1127	51	2.16	8	0.3814	65	3.8108	39	2.3456	12	0.4963	23	1.2873	--	--	--	--	--	--	--	--	--	--	--	--	--	--	--	--	--	--	--	--	--	--	-	-	-
CL10003.Contig1_All	2095	73	1.6632	46	1.1796	62	1.9554	75	2.4266	94	2.0913	52	1.5657	--	--	--	--	--	--	--	--	--	--	--	--	--	--	--	--	--	--	--	--	--	--	-	-	-
CL10003.Contig2_All	315	8	1.2122	1	0.1706	5	1.0488	9	1.9366	2	0.2959	1	0.2002	--	--	--	--	--	--	--	--	--	--	--	--	--	--	--	--	--	--	--	--	--	--	-	-	-
CL10003.Contig3_All	221	1	0.216	0	0	2	0.598	3	0.9201	0	0	4	1.1417	--	--	--	--	--	--	--	--	--	--	--	--	--	--	--	--	--	--	--	--	--	--	-	-	-
CL10004.Contig1_All	1172	18	0.7331	42	1.9253	12	0.6765	13	0.7519	59	2.3464	21	1.1302	gi|148909481|gb|ABR17838.1|	94	4e-18	unknown [Picea sitchensis]	--	--	--	--	sp|Q9SIT7|PP151_ARATH	215	3e-56	Pentatricopeptide repeat-containing protein At2g13600 OS=Arabidopsis thaliana GN=PCMP-E76 PE=2 SV=1	--	--	--	--	--	K15271	1e-47	188	rcu:RCOM_1095670	ATP-dependent DNA helicase HFM1/MER3 [EC:3.6.4.12]	-	-	-
CL10004.Contig2_All	1784	35	0.9364	76	2.2887	35	1.2963	35	1.3298	119	3.109	25	0.8839	gi|356565531|ref|XP_003550993.1|	279.3	1e-73	PREDICTED: pentatricopeptide repeat-containing protein At4g37380, chloroplastic-like [Glycine max]	--	--	--	--	sp|Q9SIT7|PP151_ARATH	250	2e-66	Pentatricopeptide repeat-containing protein At2g13600 OS=Arabidopsis thaliana GN=PCMP-E76 PE=2 SV=1	--	--	--	--	--	K15271	6e-60	230	rcu:RCOM_1095670	ATP-dependent DNA helicase HFM1/MER3 [EC:3.6.4.12]	-	-	-
CL10005.Contig1_All	652	20	1.4642	27	2.2248	19	1.9255	21	2.1832	24	1.7157	28	2.7089	gi|125548203|gb|EAY94025.1|	87.4	1e-16	hypothetical protein OsI_15803 [Oryza sativa Indica Group]	gi|226506709|ref|NM_001150452.1|	101	8e-19	Zea mays uncharacterized LOC100276735 (LOC100276735), mRNA	--	--	--	--	--	--	--	--	--	--	--	--	--	--	GO:0003002//regionalization;GO:0050789//regulation of biological process;GO:0010073//meristem maintenance	-	-
CL10005.Contig2_All	969	34	1.6748	42	2.3286	29	1.9774	31	2.1685	36	1.7316	34	2.2133	gi|125548203|gb|EAY94025.1|	87.4	3e-16	hypothetical protein OsI_15803 [Oryza sativa Indica Group]	gi|226506709|ref|NM_001150452.1|	105	8e-20	Zea mays uncharacterized LOC100276735 (LOC100276735), mRNA	--	--	--	--	--	--	--	--	--	--	--	--	--	--	GO:0003002//regionalization;GO:0050789//regulation of biological process;GO:0010073//meristem maintenance	-	-
CL10005.Contig3_All	1139	38	1.5924	58	2.7358	40	2.3204	59	3.5111	82	3.3556	26	1.4399	gi|125548203|gb|EAY94025.1|	87.4	4e-16	hypothetical protein OsI_15803 [Oryza sativa Indica Group]	gi|226506709|ref|NM_001150452.1|	101	1e-18	Zea mays uncharacterized LOC100276735 (LOC100276735), mRNA	--	--	--	--	--	--	--	--	--	--	--	--	--	--	GO:0003002//regionalization;GO:0050789//regulation of biological process;GO:0010073//meristem maintenance	-	-
CL10005.Contig4_All	958	43	2.1424	78	4.3742	44	3.0347	53	3.75	128	6.2276	30	1.9753	gi|125548203|gb|EAY94025.1|	87.4	3e-16	hypothetical protein OsI_15803 [Oryza sativa Indica Group]	gi|226506709|ref|NM_001150452.1|	101	1e-18	Zea mays uncharacterized LOC100276735 (LOC100276735), mRNA	--	--	--	--	--	--	--	--	--	--	--	--	--	--	GO:0003002//regionalization;GO:0050789//regulation of biological process;GO:0010073//meristem maintenance	-	-
CL10005.Contig5_All	852	22	1.2325	28	1.7656	20	1.551	28	2.2276	48	2.6259	21	1.5548	gi|125548203|gb|EAY94025.1|	87.4	2e-16	hypothetical protein OsI_15803 [Oryza sativa Indica Group]	gi|226506709|ref|NM_001150452.1|	101	1e-18	Zea mays uncharacterized LOC100276735 (LOC100276735), mRNA	--	--	--	--	--	--	--	--	--	--	--	--	--	--	GO:0003002//regionalization;GO:0050789//regulation of biological process;GO:0010073//meristem maintenance	-	-
CL10006.Contig1_All	3107	1052	16.1614	730	12.6228	795	16.9066	874	19.0672	1041	15.6165	699	14.1912	gi|224146230|ref|XP_002325929.1|	995	0	predicted protein [Populus trichocarpa] >gi|222862804|gb|EEF00311.1| predicted protein [Populus trichocarpa]	gi|332640072|gb|CP002686.1|	137	7e-29	Arabidopsis thaliana chromosome 3, complete sequence	sp|Q9LRT1|Y3804_ARATH	690	0	Probably inactive leucine-rich repeat receptor-like protein kinase At3g28040 OS=Arabidopsis thaliana GN=At3g28040 PE=2 SV=1	alr0124_1	125	4e-28	COG4886	Leucine-rich repeat (LRR) protein	K08286	3e-120	431	ath:AT4G28490	protein-serine/threonine kinase [EC:2.7.11.-]	GO:0048653//anther development;GO:0009664//plant-type cell wall organization;GO:0010075//regulation of meristem growth;GO:0007389//pattern specification process;GO:0008356//asymmetric cell division;GO:0007169//transmembrane receptor protein tyrosine kinase signaling pathway;GO:0010015//root morphogenesis;GO:0005982//starch metabolic process;GO:0008361//regulation of cell size;GO:0006468//protein …	GO:0005515//protein binding;GO:0004674//protein serine/threonine kinase activity;GO:0005524//ATP binding	GO:0016023//cytoplasmic membrane-bounded vesicle;GO:0005886//plasma membrane
CL10006.Contig2_All	425	91	10.2202	86	10.8713	49	7.6179	59	9.4098	78	8.5542	51	7.5694	gi|259490697|ref|NP_001159235.1|	110.2	8e-24	uncharacterized protein LOC100304322 [Zea mays]	--	--	--	--	sp|Q9LRT1|Y3804_ARATH	70.9	3e-13	Probably inactive leucine-rich repeat receptor-like protein kinase At3g28040 OS=Arabidopsis thaliana GN=At3g28040 PE=2 SV=1	--	--	--	--	--	--	--	--	--	--	GO:0006468//protein phosphorylation;GO:0055114//oxidation-reduction process	GO:0005524//ATP binding;GO:0004703//G-protein coupled receptor kinase activity;GO:0032440//2-alkenal reductase [NAD(P)] activity	GO:0016023//cytoplasmic membrane-bounded vesicle;GO:0005886//plasma membrane;GO:0016021//integral to membrane
CL10007.Contig1_All	522	52	4.7549	31	3.1905	24	3.0379	39	5.0642	22	1.9644	21	2.5376	--	--	--	--	--	--	--	--	--	--	--	--	--	--	--	--	--	--	--	--	--	--	-	-	-
CL10007.Contig2_All	282	12	2.0311	5	0.9526	10	2.343	10	2.4036	7	1.157	8	1.7895	--	--	--	--	--	--	--	--	--	--	--	--	--	--	--	--	--	--	--	--	--	--	-	-	-
CL10008.Contig1_All	1737	57	1.5663	78	2.4125	62	2.3584	71	2.7706	62	1.6637	51	1.852	gi|357121233|ref|XP_003562325.1|	415.2	1e-114	PREDICTED: uncharacterized protein LOC100843534 [Brachypodium distachyon]	--	--	--	--	sp|Q8L7Y8|KN12B_ARATH	187	2e-47	Kinesin-like protein KIN12B OS=Arabidopsis thaliana GN=KIN12B PE=1 SV=1	SPAC1834.07	59.7	2e-08	COG5059	Kinesin-like protein	K10400	2e-15	82.4	osa:4352674	kinesin family member 15	GO:0007010//cytoskeleton organization;GO:0007017//microtubule-based process;GO:0007275//multicellular organismal development;GO:0006259//DNA metabolic process;GO:0048856//anatomical structure development;GO:0034645//cellular macromolecule biosynthetic process;GO:0050794//regulation of cellular process;GO:0040029//regulation of gene expression, epigenetic;GO:0007049//cell cycle	GO:0003777//microtubule motor activity	GO:0044424//intracellular part
CL10008.Contig2_All	3104	118	1.8145	91	1.575	158	3.3633	127	2.7733	128	1.922	87	1.768	gi|357494793|ref|XP_003617685.1|	717.6	0	Kinesin-like protein KIF15 [Medicago truncatula] >gi|355519020|gb|AET00644.1| Kinesin-like protein KIF15 [Medicago truncatula]	--	--	--	--	sp|Q8L7Y8|KN12B_ARATH	400	2e-111	Kinesin-like protein KIN12B OS=Arabidopsis thaliana GN=KIN12B PE=1 SV=1	SPAC1834.07	191	9e-48	COG5059	Kinesin-like protein	K10400	2e-79	295	aly:ARALYDRAFT_479423	kinesin family member 15	GO:0000914//phragmoplast assembly;GO:0048438//floral whorl development;GO:0016458//gene silencing;GO:0019219;GO:0048449//floral organ formation;GO:0080175//phragmoplast microtubule organization;GO:0055046//microgametogenesis;GO:2000112;GO:0040029//regulation of gene expression, epigenetic;GO:0006260//DNA replication	GO:0008574//plus-end-directed microtubule motor activity	GO:0009524//phragmoplast
CL10009.Contig1_All	691	24	1.6578	34	2.6435	11	1.0518	13	1.2752	33	2.2259	15	1.3693	gi|357139579|ref|XP_003571358.1|	121.3	1e-26	PREDICTED: uncharacterized protein LOC100836563 [Brachypodium distachyon]	--	--	--	--	--	--	--	--	--	--	--	--	--	--	--	--	--	--	GO:0051567//histone H3-K9 methylation;GO:0006346//methylation-dependent chromatin silencing;GO:0031048//chromatin silencing by small RNA	-	GO:0043229//intracellular organelle;GO:0044444//cytoplasmic part
CL10009.Contig2_All	2417	127	2.508	104	2.3117	91	2.4877	85	2.3837	149	2.8733	98	2.5576	gi|255560179|ref|XP_002521107.1|	172.6	5e-141	catalytic, putative [Ricinus communis] >gi|223539676|gb|EEF41258.1| catalytic, putative [Ricinus communis]	gi|357139578|ref|XM_003571310.1|	61.9	3e-06	PREDICTED: Brachypodium distachyon uncharacterized LOC100836563 (LOC100836563), mRNA	--	--	--	--	--	--	--	--	--	--	--	--	--	--	GO:0044238//primary metabolic process;GO:0034645//cellular macromolecule biosynthetic process;GO:0010467//gene expression	-	GO:0005622//intracellular
CL10009.Contig3_All	2602	149	2.7333	118	2.4364	104	2.6409	98	2.5529	151	2.7049	107	2.5939	gi|359480128|ref|XP_002267331.2|	514.6	2e-144	PREDICTED: uncharacterized protein LOC100267131 [Vitis vinifera]	gi|357139578|ref|XM_003571310.1|	61.9	3e-06	PREDICTED: Brachypodium distachyon uncharacterized LOC100836563 (LOC100836563), mRNA	--	--	--	--	--	--	--	--	--	--	--	--	--	--	GO:0044267//cellular protein metabolic process;GO:0006342//chromatin silencing;GO:0016569//covalent chromatin modification	-	GO:0005622//intracellular
CL1001.Contig1_All	2478	499	9.6118	545	11.816	458	12.2122	466	12.7468	456	8.5771	463	11.7859	gi|255582232|ref|XP_002531908.1|	206.1	2e-51	conserved hypothetical protein [Ricinus communis] >gi|223528448|gb|EEF30481.1| conserved hypothetical protein [Ricinus communis]	gi|241989128|dbj|AK336107.1|	83.8	8e-13	Triticum aestivum cDNA, clone: SET3_D24, cultivar: Chinese Spring	sp|Q9FGY4|FB341_ARATH	68.9	1e-11	F-box protein At5g49610 OS=Arabidopsis thaliana GN=At5g49610 PE=1 SV=1	--	--	--	--	--	--	--	--	--	--	GO:0019761//glucosinolate biosynthetic process;GO:0016117//carotenoid biosynthetic process;GO:0046777//protein autophosphorylation	-	GO:0009536//plastid;GO:0005739//mitochondrion
CL1001.Contig2_All	2454	526	10.231	548	11.9972	368	9.9084	410	11.3247	536	10.1804	443	11.387	gi|255582232|ref|XP_002531908.1|	206.1	2e-51	conserved hypothetical protein [Ricinus communis] >gi|223528448|gb|EEF30481.1| conserved hypothetical protein [Ricinus communis]	gi|241989128|dbj|AK336107.1|	83.8	8e-13	Triticum aestivum cDNA, clone: SET3_D24, cultivar: Chinese Spring	sp|Q9FGY4|FB341_ARATH	68.9	1e-11	F-box protein At5g49610 OS=Arabidopsis thaliana GN=At5g49610 PE=1 SV=1	--	--	--	--	--	--	--	--	--	--	GO:0019761//glucosinolate biosynthetic process;GO:0016117//carotenoid biosynthetic process;GO:0046777//protein autophosphorylation	-	GO:0009536//plastid;GO:0005739//mitochondrion
CL10010.Contig1_All	641	90	6.7018	55	4.6098	14	1.4431	24	2.5379	79	5.7444	64	6.298	gi|218184280|gb|EEC66707.1|	172.9	2e-42	hypothetical protein OsI_33030 [Oryza sativa Indica Group]	gi|357146012|ref|XM_003573798.1|	107	1e-20	PREDICTED: Brachypodium distachyon auxin-induced protein 5NG4-like (LOC100823792), mRNA	sp|Q6J163|5NG4_PINTA	80.9	5e-16	Auxin-induced protein 5NG4 OS=Pinus taeda PE=2 SV=1	--	--	--	--	--	--	--	--	--	--	-	-	GO:0016020//membrane
CL10010.Contig2_All	1823	410	10.735	298	8.7822	88	3.1895	100	3.7182	310	7.9259	285	9.8614	gi|115481460|ref|NP_001064323.1|	468.8	1e-130	Os10g0210500 [Oryza sativa Japonica Group] >gi|113638932|dbj|BAF26237.1| Os10g0210500 [Oryza sativa Japonica Group]	gi|357146012|ref|XM_003573798.1|	91.7	2e-15	PREDICTED: Brachypodium distachyon auxin-induced protein 5NG4-like (LOC100823792), mRNA	sp|Q6J163|5NG4_PINTA	216	3e-56	Auxin-induced protein 5NG4 OS=Pinus taeda PE=2 SV=1	AF0510	57.4	8e-08	COG0697	Permeases of the drug/metabolite transporter (DMT) superfamily	--	--	--	--	--	-	-	GO:0016020//membrane
CL10011.Contig1_All	1095	154	6.7129	282	13.8359	303	18.2834	254	15.723	404	17.1966	93	5.3574	gi|222635254|gb|EEE65386.1|	372.5	6e-102	hypothetical protein OsJ_20706 [Oryza sativa Japonica Group]	gi|215794046|gb|FJ477252.1|	61.9	1e-06	Solanum tuberosum dehydroascorbate reductase mRNA, complete cds	sp|Q8LE52|DHAR3_ARATH	337	9e-93	Glutathione S-transferase DHAR3, chloroplastic OS=Arabidopsis thaliana GN=DHAR3 PE=1 SV=1	sll1902	66.2	9e-11	COG0625	Glutathione S-transferase	K01873	5e-85	299	aly:ARALYDRAFT_326110	valyl-tRNA synthetase [EC:6.1.1.9]	GO:0010731//protein glutathionylation	GO:0016491//oxidoreductase activity	GO:0009941//chloroplast envelope;GO:0009570//chloroplast stroma
CL10011.Contig2_All	1078	167	7.3944	305	15.2004	384	23.5365	278	17.48	453	19.5864	102	5.9685	gi|222635254|gb|EEE65386.1|	369.4	5e-101	hypothetical protein OsJ_20706 [Oryza sativa Japonica Group]	gi|215794046|gb|FJ477252.1|	61.9	1e-06	Solanum tuberosum dehydroascorbate reductase mRNA, complete cds	sp|Q8LE52|DHAR3_ARATH	336	2e-92	Glutathione S-transferase DHAR3, chloroplastic OS=Arabidopsis thaliana GN=DHAR3 PE=1 SV=1	sll1902	66.2	9e-11	COG0625	Glutathione S-transferase	K01873	7e-85	298	aly:ARALYDRAFT_326110	valyl-tRNA synthetase [EC:6.1.1.9]	GO:0010731//protein glutathionylation;GO:0055114//oxidation-reduction process	GO:0045174//glutathione dehydrogenase (ascorbate) activity	GO:0009941//chloroplast envelope;GO:0009570//chloroplast stroma
CL10011.Contig3_All	719	33	2.1907	66	4.9316	72	6.6166	65	6.1277	133	8.6218	52	4.562	gi|222635254|gb|EEE65386.1|	249.6	3e-65	hypothetical protein OsJ_20706 [Oryza sativa Japonica Group]	--	--	--	--	sp|Q8LE52|DHAR3_ARATH	226	7e-60	Glutathione S-transferase DHAR3, chloroplastic OS=Arabidopsis thaliana GN=DHAR3 PE=1 SV=1	sll1902	55.5	9e-08	COG0625	Glutathione S-transferase	K01873	1e-59	227	aly:ARALYDRAFT_326110	valyl-tRNA synthetase [EC:6.1.1.9]	GO:0006438//valyl-tRNA aminoacylation;GO:0006450//regulation of translational fidelity;GO:0010731//protein glutathionylation	GO:0004832//valine-tRNA ligase activity;GO:0002161//aminoacyl-tRNA editing activity;GO:0016491//oxidoreductase activity;GO:0005524//ATP binding	GO:0009941//chloroplast envelope;GO:0009570//chloroplast stroma
CL10011.Contig4_All	878	68	3.6968	140	8.5666	123	9.2564	118	9.1097	179	9.5024	77	5.532	gi|222635254|gb|EEE65386.1|	336.6	2e-91	hypothetical protein OsJ_20706 [Oryza sativa Japonica Group]	gi|215794046|gb|FJ477252.1|	61.9	1e-06	Solanum tuberosum dehydroascorbate reductase mRNA, complete cds	sp|Q8LE52|DHAR3_ARATH	305	2e-83	Glutathione S-transferase DHAR3, chloroplastic OS=Arabidopsis thaliana GN=DHAR3 PE=1 SV=1	sll1902	63.9	3e-10	COG0625	Glutathione S-transferase	K01873	4e-81	299	aly:ARALYDRAFT_326110	valyl-tRNA synthetase [EC:6.1.1.9]	GO:0010731//protein glutathionylation	GO:0016491//oxidoreductase activity	GO:0009941//chloroplast envelope;GO:0009570//chloroplast stroma
CL10011.Contig5_All	687	45	3.1265	104	8.133	129	12.4069	118	11.6424	162	10.9909	50	4.5909	gi|222635254|gb|EEE65386.1|	246.5	2e-64	hypothetical protein OsJ_20706 [Oryza sativa Japonica Group]	--	--	--	--	sp|Q8LE52|DHAR3_ARATH	226	1e-59	Glutathione S-transferase DHAR3, chloroplastic OS=Arabidopsis thaliana GN=DHAR3 PE=1 SV=1	sll1902	55.5	8e-08	COG0625	Glutathione S-transferase	K01873	1e-59	227	aly:ARALYDRAFT_326110	valyl-tRNA synthetase [EC:6.1.1.9]	GO:0006438//valyl-tRNA aminoacylation;GO:0006450//regulation of translational fidelity;GO:0010731//protein glutathionylation	GO:0004832//valine-tRNA ligase activity;GO:0002161//aminoacyl-tRNA editing activity;GO:0005524//ATP binding	GO:0009941//chloroplast envelope;GO:0009570//chloroplast stroma
CL10011.Contig6_All	846	80	4.5136	162	10.2877	194	15.1517	171	13.7007	235	12.9471	72	5.3684	gi|222635254|gb|EEE65386.1|	333.6	2e-90	hypothetical protein OsJ_20706 [Oryza sativa Japonica Group]	gi|215794046|gb|FJ477252.1|	61.9	9e-07	Solanum tuberosum dehydroascorbate reductase mRNA, complete cds	sp|Q8LE52|DHAR3_ARATH	305	3e-83	Glutathione S-transferase DHAR3, chloroplastic OS=Arabidopsis thaliana GN=DHAR3 PE=1 SV=1	sll1902	63.9	3e-10	COG0625	Glutathione S-transferase	K01873	6e-81	298	aly:ARALYDRAFT_326110	valyl-tRNA synthetase [EC:6.1.1.9]	GO:0010731//protein glutathionylation;GO:0055114//oxidation-reduction process	GO:0045174//glutathione dehydrogenase (ascorbate) activity	GO:0009941//chloroplast envelope;GO:0009570//chloroplast stroma
CL10012.Contig1_All	2637	156	2.8237	157	3.1986	114	2.8564	52	1.3366	134	2.3685	83	1.9854	gi|161784177|ref|YP_001595493.1|	944.9	0	ATPase alpha subunit [Lemna minor] >gi|190358179|sp|A9L981.1|ATPA_LEMMI RecName: Full=ATP synthase subunit alpha, chloroplastic; AltName: Full=ATP synthase F1 sector subunit alpha; AltName: Full=F-ATPase subunit alpha >gi|88696755|gb|ABD48480.1| ATPase alpha subunit [Lemna minor]	gi|88696749|gb|DQ400350.1|	3872	0	Lemna minor chloroplast, complete genome	sp|A9L981|ATPA_LEMMI	944	0	ATP synthase subunit alpha, chloroplastic OS=Lemna minor GN=atpA PE=3 SV=1	all0005	728	0	COG0056	F0F1-type ATP synthase, alpha subunit	K02111	0	902	rcu:RCOM_ORF00014	F-type H+-transporting ATPase subunit alpha [EC:3.6.3.14]	GO:0006351//transcription, DNA-dependent;GO:0015991//ATP hydrolysis coupled proton transport;GO:0042777//plasma membrane ATP synthesis coupled proton transport	GO:0046961//proton-transporting ATPase activity, rotational mechanism;GO:0003899//DNA-directed RNA polymerase activity;GO:0046933//hydrogen ion transporting ATP synthase activity, rotational mechanism;GO:0032549//ribonucleoside binding;GO:0003677//DNA binding;GO:0005524//ATP binding	GO:0045261//proton-transporting ATP synthase complex, catalytic core F(1);GO:0009535//chloroplast thylakoid membrane;GO:0005886//plasma membrane;GO:0005739//mitochondrion
CL10012.Contig2_All	3189	370	5.538	364	6.1323	361	7.4797	172	3.6559	354	5.174	181	3.5802	gi|161784177|ref|YP_001595493.1|	944.9	0	ATPase alpha subunit [Lemna minor] >gi|190358179|sp|A9L981.1|ATPA_LEMMI RecName: Full=ATP synthase subunit alpha, chloroplastic; AltName: Full=ATP synthase F1 sector subunit alpha; AltName: Full=F-ATPase subunit alpha >gi|88696755|gb|ABD48480.1| ATPase alpha subunit [Lemna minor]	gi|88696749|gb|DQ400350.1|	3544	0	Lemna minor chloroplast, complete genome	sp|A9L981|ATPA_LEMMI	944	0	ATP synthase subunit alpha, chloroplastic OS=Lemna minor GN=atpA PE=3 SV=1	all0005	728	0	COG0056	F0F1-type ATP synthase, alpha subunit	K02111	0	902	rcu:RCOM_ORF00014	F-type H+-transporting ATPase subunit alpha [EC:3.6.3.14]	GO:0006351//transcription, DNA-dependent;GO:0015991//ATP hydrolysis coupled proton transport;GO:0042777//plasma membrane ATP synthesis coupled proton transport	GO:0046961//proton-transporting ATPase activity, rotational mechanism;GO:0003899//DNA-directed RNA polymerase activity;GO:0046933//hydrogen ion transporting ATP synthase activity, rotational mechanism;GO:0032549//ribonucleoside binding;GO:0003677//DNA binding;GO:0005524//ATP binding	GO:0045261//proton-transporting ATP synthase complex, catalytic core F(1);GO:0009535//chloroplast thylakoid membrane;GO:0005886//plasma membrane;GO:0005739//mitochondrion
CL10013.Contig1_All	2815	999	16.9392	621	11.8519	840	19.7165	787	18.9501	1079	17.8656	572	12.8174	gi|302143104|emb|CBI20399.3|	1281.9	0	unnamed protein product [Vitis vinifera]	gi|359493905|ref|XM_002284273.2|	254	4e-64	PREDICTED: Vitis vinifera ubiquitin carboxyl-terminal hydrolase 14-like (LOC100264052), mRNA	sp|Q8L6Y1|UBP14_ARATH	1181	0	Ubiquitin carboxyl-terminal hydrolase 14 OS=Arabidopsis thaliana GN=UBP14 PE=1 SV=1	SPBC6B1.06c	406	1e-112	COG5207	Isopeptidase T	K11836	0	1265	vvi:100264052	ubiquitin carboxyl-terminal hydrolase 5/13 [EC:3.1.2.15]	GO:0006511//ubiquitin-dependent protein catabolic process;GO:0048767//root hair elongation;GO:0016579//protein deubiquitination;GO:0009793//embryo development ending in seed dormancy	GO:0016772//transferase activity, transferring phosphorus-containing groups;GO:0004221//ubiquitin thiolesterase activity;GO:0008242//omega peptidase activity;GO:0008270//zinc ion binding;GO:0004843//ubiquitin-specific protease activity	GO:0005829//cytosol
CL10013.Contig2_All	680	84	5.8963	70	5.5305	71	6.8989	65	6.4792	102	6.9914	55	5.1019	gi|302143104|emb|CBI20399.3|	43.9	2e-59	unnamed protein product [Vitis vinifera]	gi|357452446|ref|XM_003596452.1|	73.8	2e-10	Medicago truncatula Ubiquitin carboxyl-terminal hydrolase (MTR_2g081180) mRNA, complete cds	sp|Q8L6Y1|UBP14_ARATH	185	5e-54	Ubiquitin carboxyl-terminal hydrolase 14 OS=Arabidopsis thaliana GN=UBP14 PE=1 SV=1	SPBC6B1.06c	97.4	2e-20	COG5207	Isopeptidase T	K11836	3e-60	207	vvi:100264052	ubiquitin carboxyl-terminal hydrolase 5/13 [EC:3.1.2.15]	GO:0006511//ubiquitin-dependent protein catabolic process;GO:0048767//root hair elongation;GO:0016579//protein deubiquitination;GO:0009793//embryo development ending in seed dormancy	GO:0004221//ubiquitin thiolesterase activity;GO:0008242//omega peptidase activity;GO:0008270//zinc ion binding;GO:0004843//ubiquitin-specific protease activity	GO:0005829//cytosol
CL10014.Contig1_All	864	34	1.8783	27	1.6789	17	1.3001	20	1.569	20	1.0789	20	1.4602	gi|255581935|ref|XP_002531766.1|	247.3	2e-64	transcription factor, putative [Ricinus communis] >gi|223528602|gb|EEF30622.1| transcription factor, putative [Ricinus communis]	--	--	--	--	sp|Q9LTT3|HMG10_ARATH	215	2e-56	High mobility group B protein 10 OS=Arabidopsis thaliana GN=HMGB10 PE=2 SV=1	SPAC57A10.09c	56.6	5e-08	COG5648	Chromatin-associated proteins containing the HMG domain	K09272	1e-08	58.5	aly:ARALYDRAFT_905150	structure-specific recognition protein 1	GO:0006333//chromatin assembly or disassembly	-	GO:0005622//intracellular
CL10014.Contig2_All	1200	46	1.8297	44	1.9699	38	2.0923	54	3.0502	56	2.1751	28	1.4718	gi|255581935|ref|XP_002531766.1|	312.4	8e-84	transcription factor, putative [Ricinus communis] >gi|223528602|gb|EEF30622.1| transcription factor, putative [Ricinus communis]	--	--	--	--	sp|Q9MAT6|HMG15_ARATH	267	8e-72	High mobility group B protein 15 OS=Arabidopsis thaliana GN=HMGB15 PE=2 SV=1	SPAC57A10.09c	56.6	8e-08	COG5648	Chromatin-associated proteins containing the HMG domain	K09272	2e-08	58.5	aly:ARALYDRAFT_905150	structure-specific recognition protein 1	GO:0006333//chromatin assembly or disassembly	-	GO:0005622//intracellular
CL10015.Contig1_All	956	30	1.4979	3	0.1686	24	1.6588	22	1.5598	19	0.9263	17	1.1217	gi|222612943|gb|EEE51075.1|	251.9	9e-66	hypothetical protein OsJ_31772 [Oryza sativa Japonica Group]	--	--	--	--	--	--	--	--	--	--	--	--	--	K14572	2e-62	237	bdi:100834623	midasin	GO:0044237//cellular metabolic process;GO:0044238//primary metabolic process	-	GO:0043231//intracellular membrane-bounded organelle
CL10015.Contig2_All	838	25	1.424	1	0.0641	13	1.025	7	0.5662	14	0.7787	20	1.5055	gi|222612943|gb|EEE51075.1|	205.3	8e-52	hypothetical protein OsJ_31772 [Oryza sativa Japonica Group]	--	--	--	--	--	--	--	--	--	--	--	--	--	K14572	2e-52	203	bdi:100834623	midasin	GO:0044237//cellular metabolic process;GO:0044238//primary metabolic process	-	GO:0043231//intracellular membrane-bounded organelle
CL10016.Contig1_All	323	16	2.3644	8	1.3306	9	1.8411	18	3.7773	7	1.0101	9	1.7576	--	--	--	--	--	--	--	--	--	--	--	--	--	--	--	--	--	--	--	--	--	--	-	-	-
CL10016.Contig2_All	240	7	1.3922	3	0.6716	1	0.2753	7	1.977	1	0.1942	5	1.3141	--	--	--	--	--	--	--	--	--	--	--	--	--	--	--	--	--	--	--	--	--	--	-	-	-
CL10017.Contig1_All	1302	43	1.5764	0	0	36	1.8269	22	1.1453	4	0.1432	20	0.9689	gi|387965727|gb|AFK13856.1|	42.7	3e-42	Ty3/gypsy retrotransposon protein [Beta vulgaris subsp. vulgaris]	--	--	--	--	--	--	--	--	YGR109w-b_2	66.2	7e-15	COG2801	Transposase and inactivated derivatives	--	--	--	--	--	-	-	-
CL10018.Contig1_All	1189	423	16.981	730	32.9848	372	20.6724	467	26.6226	768	30.1061	297	15.7564	gi|356496743|ref|XP_003517225.1|	433.7	2e-120	PREDICTED: putative glucose-6-phosphate 1-epimerase-like [Glycine max]	gi|242388677|emb|FP100107.1|	71.9	1e-09	Phyllostachys edulis cDNA clone: bphylf026j15, full insert sequence	sp|Q40784|AAPC_CENCI	147	9e-36	Putative glucose-6-phosphate 1-epimerase OS=Cenchrus ciliaris PE=2 SV=1	VC2001	122	1e-27	COG0676	Uncharacterized enzymes related to aldose 1-epimerase	K01792	5e-93	339	ppp:PHYPADRAFT_155277	glucose-6-phosphate 1-epimerase [EC:5.1.3.15]	GO:0006012//galactose metabolic process	GO:0030246//carbohydrate binding;GO:0004034//aldose 1-epimerase activity	GO:0009570//chloroplast stroma;GO:0048046//apoplast
CL10018.Contig2_All	1230	740	28.7166	943	41.1889	621	33.3592	637	35.1035	1061	40.2055	465	23.8468	gi|356496743|ref|XP_003517225.1|	429.5	4e-119	PREDICTED: putative glucose-6-phosphate 1-epimerase-like [Glycine max]	gi|242388677|emb|FP100107.1|	71.9	1e-09	Phyllostachys edulis cDNA clone: bphylf026j15, full insert sequence	sp|Q40784|AAPC_CENCI	147	2e-35	Putative glucose-6-phosphate 1-epimerase OS=Cenchrus ciliaris PE=2 SV=1	VC2001	124	3e-28	COG0676	Uncharacterized enzymes related to aldose 1-epimerase	K01792	2e-94	343	ppp:PHYPADRAFT_155277	glucose-6-phosphate 1-epimerase [EC:5.1.3.15]	GO:0006012//galactose metabolic process	GO:0030246//carbohydrate binding;GO:0004034//aldose 1-epimerase activity	GO:0009570//chloroplast stroma;GO:0048046//apoplast
CL10019.Contig1_All	2023	485	11.4433	379	10.0651	429	14.0117	429	14.374	596	13.7317	485	15.1227	gi|224121930|ref|XP_002318708.1|	616.7	4e-175	acyl:coa ligase [Populus trichocarpa] >gi|222859381|gb|EEE96928.1| acyl:coa ligase [Populus trichocarpa]	gi|116010785|dbj|AK241420.1|	89.7	1e-14	Oryza sativa Japonica Group cDNA, clone: J065161G03, full insert sequence	sp|Q84P23|4CLL9_ARATH	576	1e-164	4-coumarate--CoA ligase-like 9 OS=Arabidopsis thaliana GN=4CLL9 PE=1 SV=2	PAE1379	224	3e-58	COG0318	Acyl-CoA synthetases (AMP-forming)/AMP-acid ligases II	K10526	7e-132	469	ath:AT1G20510	OPC-8:0 CoA ligase 1 [EC:6.2.1.-]	GO:0009851//auxin biosynthetic process;GO:0009695//jasmonic acid biosynthetic process	GO:0004321//fatty-acyl-CoA synthase activity;GO:0016491//oxidoreductase activity;GO:0016207//4-coumarate-CoA ligase activity	GO:0005777//peroxisome
CL10019.Contig2_All	2002	532	12.6839	427	11.4588	424	13.9937	426	14.4232	591	13.7594	494	15.5648	gi|224121930|ref|XP_002318708.1|	613.6	3e-174	acyl:coa ligase [Populus trichocarpa] >gi|222859381|gb|EEE96928.1| acyl:coa ligase [Populus trichocarpa]	gi|116010785|dbj|AK241420.1|	89.7	1e-14	Oryza sativa Japonica Group cDNA, clone: J065161G03, full insert sequence	sp|Q84P23|4CLL9_ARATH	577	7e-165	4-coumarate--CoA ligase-like 9 OS=Arabidopsis thaliana GN=4CLL9 PE=1 SV=2	PAE1379	224	3e-58	COG0318	Acyl-CoA synthetases (AMP-forming)/AMP-acid ligases II	K10526	6e-132	469	ath:AT1G20510	OPC-8:0 CoA ligase 1 [EC:6.2.1.-]	GO:0009851//auxin biosynthetic process;GO:0009695//jasmonic acid biosynthetic process	GO:0004321//fatty-acyl-CoA synthase activity;GO:0016491//oxidoreductase activity;GO:0016207//4-coumarate-CoA ligase activity	GO:0005777//peroxisome
CL10019.Contig3_All	1915	451	11.2412	282	7.9114	274	9.4539	315	11.1496	470	11.4394	431	14.1968	gi|224121930|ref|XP_002318708.1|	614.8	1e-174	acyl:coa ligase [Populus trichocarpa] >gi|222859381|gb|EEE96928.1| acyl:coa ligase [Populus trichocarpa]	gi|116010785|dbj|AK241420.1|	89.7	9e-15	Oryza sativa Japonica Group cDNA, clone: J065161G03, full insert sequence	sp|Q84P23|4CLL9_ARATH	578	5e-165	4-coumarate--CoA ligase-like 9 OS=Arabidopsis thaliana GN=4CLL9 PE=1 SV=2	PAE1379	224	3e-58	COG0318	Acyl-CoA synthetases (AMP-forming)/AMP-acid ligases II	K10526	5e-132	469	ath:AT1G20510	OPC-8:0 CoA ligase 1 [EC:6.2.1.-]	GO:0009851//auxin biosynthetic process;GO:0009695//jasmonic acid biosynthetic process	GO:0004321//fatty-acyl-CoA synthase activity;GO:0016491//oxidoreductase activity;GO:0016207//4-coumarate-CoA ligase activity	GO:0005777//peroxisome
CL1002.Contig1_All	2761	628	10.8567	348	6.7715	462	11.0562	460	11.293	613	10.3483	421	9.6183	gi|356524038|ref|XP_003530640.1|	568.9	1e-160	PREDICTED: CRS2-associated factor 2, chloroplastic-like [Glycine max]	gi|356524037|ref|XM_003530592.1|	123	1e-24	PREDICTED: Glycine max CRS2-associated factor 2, chloroplastic-like (LOC100801953), mRNA	sp|Q657G7|CAF2P_ORYSJ	535	5e-152	CRS2-associated factor 2, chloroplastic OS=Oryza sativa subsp. japonica GN=Os01g0323300 PE=2 SV=1	--	--	--	--	--	K08852	1e-17	90.9	vcn:VOLCADRAFT_107956	serine/threonine-protein kinase/endoribonuclease IRE1 [EC:2.7.11.1 3.1.26.-]	GO:0000373//Group II intron splicing	-	GO:0009507//chloroplast
CL1002.Contig2_All	1769	87	2.3475	87	2.6422	84	3.1375	100	3.8317	168	4.4265	96	3.4231	gi|356524038|ref|XP_003530640.1|	574.7	1e-162	PREDICTED: CRS2-associated factor 2, chloroplastic-like [Glycine max]	gi|356524037|ref|XM_003530592.1|	123	6e-25	PREDICTED: Glycine max CRS2-associated factor 2, chloroplastic-like (LOC100801953), mRNA	sp|Q657G7|CAF2P_ORYSJ	538	5e-153	CRS2-associated factor 2, chloroplastic OS=Oryza sativa subsp. japonica GN=Os01g0323300 PE=2 SV=1	--	--	--	--	--	K11323	7e-06	50.8	vcn:VOLCADRAFT_121342	histone arginine demethylase JMJD6 [EC:1.14.11.-]	GO:0000373//Group II intron splicing	-	GO:0009507//chloroplast
CL1002.Contig3_All	1857	153	3.9326	191	5.5258	191	6.796	182	6.6432	276	6.9274	111	3.7704	gi|356524038|ref|XP_003530640.1|	577.4	2e-163	PREDICTED: CRS2-associated factor 2, chloroplastic-like [Glycine max]	gi|356524037|ref|XM_003530592.1|	123	7e-25	PREDICTED: Glycine max CRS2-associated factor 2, chloroplastic-like (LOC100801953), mRNA	sp|Q657G7|CAF2P_ORYSJ	549	2e-156	CRS2-associated factor 2, chloroplastic OS=Oryza sativa subsp. japonica GN=Os01g0323300 PE=2 SV=1	--	--	--	--	--	--	--	--	--	--	GO:0000373//Group II intron splicing	-	GO:0009507//chloroplast
CL10020.Contig1_All	577	692	57.2448	801	74.5813	1338	153.218	1275	149.779	973	78.5982	398	43.51	gi|356577129|ref|XP_003556680.1|	85.5	4e-16	PREDICTED: uncharacterized protein LOC100804187 [Glycine max]	--	--	--	--	--	--	--	--	--	--	--	--	--	--	--	--	--	--	-	-	-
CL10021.Contig1_All	354	15	2.0225	27	4.0976	5	0.9332	8	1.5318	30	3.95	12	2.1383	--	--	--	--	--	--	--	--	--	--	--	--	--	--	--	--	--	--	--	--	--	--	-	-	-
CL10021.Contig2_All	383	20	2.4925	35	4.9096	7	1.2076	11	1.9467	49	5.9631	13	2.141	--	--	--	--	--	--	--	--	--	--	--	--	--	--	--	--	--	--	--	--	--	--	-	-	-
CL10022.Contig1_All	213	11	2.465	17	4.2879	2	0.6204	4	1.2729	3	0.6565	4	1.1846	--	--	--	--	gi|224922904|gb|AC235140.1|	65.9	1e-08	Glycine max strain Williams 82 clone GM_WBa0068I04, complete sequence	--	--	--	--	--	--	--	--	--	--	--	--	--	--	-	-	-
CL10023.Contig1_All	1557	1195	36.6341	838	28.9154	800	33.9493	915	39.8335	1168	34.9647	830	33.6257	gi|225447559|ref|XP_002269146.1|	521.2	1e-146	PREDICTED: uncharacterized protein LOC100261263 [Vitis vinifera]	gi|115434685|ref|NM_001048636.1|	157	4e-35	Oryza sativa Japonica Group Os01g0164400 (Os01g0164400) mRNA, partial cds	sp|P10496|GRP2_PHAVU	140	3e-33	Glycine-rich cell wall structural protein 1.8 OS=Phaseolus vulgaris PE=2 SV=1	XF0818	95.1	3e-19	COG2730	Endoglucanase	K12741	2e-21	102	aly:ARALYDRAFT_493936	heterogeneous nuclear ribonucleoprotein A1/A3	-	GO:0005488//binding	GO:0009507//chloroplast
CL10023.Contig2_All	1593	628	18.817	492	16.5929	482	19.9922	487	20.7219	637	18.638	583	23.0853	gi|225447559|ref|XP_002269146.1|	525.8	7e-148	PREDICTED: uncharacterized protein LOC100261263 [Vitis vinifera]	gi|115434685|ref|NM_001048636.1|	125	1e-25	Oryza sativa Japonica Group Os01g0164400 (Os01g0164400) mRNA, partial cds	sp|P10496|GRP2_PHAVU	147	1e-35	Glycine-rich cell wall structural protein 1.8 OS=Phaseolus vulgaris PE=2 SV=1	XF0818	109	2e-23	COG2730	Endoglucanase	K12741	4e-24	111	ath:AT5G40490	heterogeneous nuclear ribonucleoprotein A1/A3	-	GO:0005488//binding	GO:0009507//chloroplast
CL10024.Contig1_All	246	34	6.597	40	8.7357	18	4.8347	23	6.3374	26	4.9262	18	4.6155	--	--	--	--	--	--	--	--	--	--	--	--	--	--	--	--	--	--	--	--	--	--	-	-	-
CL10024.Contig2_All	1740	896	24.579	795	24.5466	504	19.1386	540	21.0359	878	23.5191	561	20.3374	gi|255550387|ref|XP_002516244.1|	288.1	6e-176	polygalacturonase, putative [Ricinus communis] >gi|223544730|gb|EEF46246.1| polygalacturonase, putative [Ricinus communis]	gi|356558430|ref|XM_003547462.1|	81.8	2e-12	PREDICTED: Glycine max probable polygalacturonase-like (LOC100791187), mRNA	sp|A7PZL3|PGLR_VITVI	217	5e-98	Probable polygalacturonase OS=Vitis vinifera GN=GSVIVT00026920001 PE=1 SV=1	AGl3361	92	2e-36	COG5434	Endopolygalacturonase	K01184	3e-23	68.6	ath:AT3G15720	polygalacturonase [EC:3.2.1.15]	GO:0005975//carbohydrate metabolic process;GO:0007047//cellular cell wall organization	GO:0004650//polygalacturonase activity	GO:0005576//extracellular region;GO:0009507//chloroplast
CL10025.Contig1_All	977	21	1.026	22	1.2098	38	2.5699	23	1.5957	36	1.7174	15	0.9685	gi|297735567|emb|CBI18061.3|	69.7	7e-11	unnamed protein product [Vitis vinifera]	--	--	--	--	--	--	--	--	--	--	--	--	--	K12382	7e-12	69.7	vvi:100255017	saposin	-	-	GO:0016023//cytoplasmic membrane-bounded vesicle
CL10026.Contig1_All	1583	414	12.4832	414	14.0505	393	16.4037	373	15.9714	427	12.5725	348	13.8669	gi|359473686|ref|XP_002274120.2|	74.7	1e-131	PREDICTED: UBX domain-containing protein 2-like isoform 1 [Vitis vinifera]	gi|359473685|ref|XM_002274084.2|	79.8	8e-12	PREDICTED: Vitis vinifera UBX domain-containing protein 2-like, transcript variant 1 (LOC100247740), mRNA	--	--	--	--	--	--	--	--	--	--	--	--	--	--	GO:0048573//photoperiodism, flowering	-	-
CL10026.Contig2_All	1622	386	11.3591	353	11.6922	327	13.3207	314	13.1218	392	11.2645	368	14.3113	gi|359473686|ref|XP_002274120.2|	473.4	4e-132	PREDICTED: UBX domain-containing protein 2-like isoform 1 [Vitis vinifera]	gi|116637390|emb|CT828546.1|	71.9	2e-09	Oryza sativa (indica cultivar-group) cDNA clone:OSIGCEA057G19, full insert sequence	--	--	--	--	--	--	--	--	--	--	--	--	--	--	-	-	-
CL10026.Contig3_All	1593	532	15.9405	663	22.36	523	21.6928	518	22.0409	636	18.6087	447	17.7	gi|359473686|ref|XP_002274120.2|	485.7	8e-136	PREDICTED: UBX domain-containing protein 2-like isoform 1 [Vitis vinifera]	gi|116637390|emb|CT828546.1|	71.9	2e-09	Oryza sativa (indica cultivar-group) cDNA clone:OSIGCEA057G19, full insert sequence	--	--	--	--	--	--	--	--	--	--	--	--	--	--	GO:0048573//photoperiodism, flowering	-	-
CL10027.Contig1_All	278	22	3.7773	15	2.8988	6	1.4261	7	1.7067	11	1.8443	10	2.269	--	--	--	--	--	--	--	--	--	--	--	--	--	--	--	--	--	--	--	--	--	--	-	-	-
CL10028.Contig1_All	943	63	3.1889	94	5.3554	67	4.6945	83	5.966	127	6.2772	49	3.2777	gi|359489199|ref|XP_002275849.2|	245.7	6e-64	PREDICTED: putative Holliday junction resolvase [Vitis vinifera]	gi|356506431|ref|XM_003521939.1|	63.9	3e-07	PREDICTED: Glycine max putative Holliday junction resolvase-like (LOC100810356), mRNA	--	--	--	--	STM3097	67	4e-11	COG0816	Predicted endonuclease involved in recombination (possible Holliday junction resolvase in Mycoplasmas and B. subtilis)	K07447	6e-65	245	vvi:100247884	putative holliday junction resolvase [EC:3.1.-.-]	GO:0006310//DNA recombination;GO:0006281//DNA repair	GO:0016788//hydrolase activity, acting on ester bonds;GO:0003676//nucleic acid binding	GO:0009507//chloroplast
CL10028.Contig2_All	966	40	1.9765	65	3.615	45	3.078	31	2.1752	86	4.1495	38	2.4814	gi|297734533|emb|CBI16584.3|	89	6e-59	unnamed protein product [Vitis vinifera]	gi|356506431|ref|XM_003521939.1|	63.9	3e-07	PREDICTED: Glycine max putative Holliday junction resolvase-like (LOC100810356), mRNA	--	--	--	--	yqgF	55.8	1e-07	COG0816	Predicted endonuclease involved in recombination (possible Holliday junction resolvase in Mycoplasmas and B. subtilis)	K07447	6e-60	162	vvi:100247884	putative holliday junction resolvase [EC:3.1.-.-]	GO:0006310//DNA recombination;GO:0006281//DNA repair	GO:0016788//hydrolase activity, acting on ester bonds;GO:0003676//nucleic acid binding	GO:0009507//chloroplast
CL10028.Contig3_All	940	80	4.0623	128	7.3157	78	5.4827	92	6.634	134	6.6443	49	3.2881	gi|359489199|ref|XP_002275849.2|	249.2	6e-65	PREDICTED: putative Holliday junction resolvase [Vitis vinifera]	--	--	--	--	--	--	--	--	yqgF	65.9	1e-10	COG0816	Predicted endonuclease involved in recombination (possible Holliday junction resolvase in Mycoplasmas and B. subtilis)	K07447	6e-66	249	vvi:100247884	putative holliday junction resolvase [EC:3.1.-.-]	GO:0006310//DNA recombination;GO:0006281//DNA repair	GO:0016788//hydrolase activity, acting on ester bonds;GO:0003676//nucleic acid binding	GO:0009507//chloroplast
CL10029.Contig1_All	323	36	5.3199	2	0.3327	36	7.3643	29	6.0857	0	0	12	2.3435	gi|255572014|ref|XP_002526948.1|	61.6	3e-09	pentatricopeptide repeat-containing protein, putative [Ricinus communis] >gi|223533700|gb|EEF35435.1| pentatricopeptide repeat-containing protein, putative [Ricinus communis]	--	--	--	--	sp|Q9SNB7|PP264_ARATH	53.9	2e-08	Pentatricopeptide repeat-containing protein At3g46610 OS=Arabidopsis thaliana GN=At3g46610 PE=2 SV=1	--	--	--	--	--	--	--	--	--	--	-	-	GO:0005739//mitochondrion;GO:0009536//plastid
CL10029.Contig2_All	241	21	4.1592	3	0.6688	10	2.7417	16	4.5001	1	0.1934	19	4.973	--	--	--	--	--	--	--	--	--	--	--	--	--	--	--	--	--	--	--	--	--	--	-	-	-
CL10029.Contig3_All	2079	925	21.237	149	3.8504	737	23.423	809	26.3761	214	4.7977	555	16.8392	gi|225452238|ref|XP_002268821.1|	627.9	1e-178	PREDICTED: pentatricopeptide repeat-containing protein At3g46610 [Vitis vinifera]	gi|226507855|ref|NM_001149847.1|	73.8	6e-10	Zea mays uncharacterized LOC100275894 (LOC100275894), mRNA	sp|Q9SNB7|PP264_ARATH	592	3e-169	Pentatricopeptide repeat-containing protein At3g46610 OS=Arabidopsis thaliana GN=At3g46610 PE=2 SV=1	--	--	--	--	--	K15336	4e-24	111	vvi:100259391	tRNA (cytosine38-C5)-methyltransferase [EC:2.1.1.204]	-	-	GO:0005739//mitochondrion;GO:0009536//plastid
CL1003.Contig1_All	1471	189	6.1327	114	4.1636	76	3.4137	95	4.3775	149	4.7212	136	5.8319	gi|255560293|ref|XP_002521164.1|	627.9	1e-178	monooxygenase, putative [Ricinus communis] >gi|223539733|gb|EEF41315.1| monooxygenase, putative [Ricinus communis]	gi|226496808|ref|NM_001154489.1|	99.6	8e-18	Zea mays disulfide oxidoreductase/ monooxygenase/ oxidoreductase (LOC100281570), mRNA >gi|195614835|gb|EU957130.1| Zea mays clone 1583668 disulfide oxidoreductase/ monooxygenase/ oxidoreductase mRNA, complete cds	sp|O64489|YUC9_ARATH	602	2e-172	Flavin-containing monooxygenase YUCCA9 OS=Arabidopsis thaliana GN=YUC9 PE=2 SV=1	mll7934	241	2e-63	COG2072	Predicted flavoprotein involved in K+ transport	K11816	1e-175	614	rcu:RCOM_1023930	YUCCA family monooxygenase [EC:1.14.13.-]	GO:0009851//auxin biosynthetic process;GO:0009742//brassinosteroid mediated signaling pathway;GO:0055114//oxidation-reduction process	GO:0050660//flavin adenine dinucleotide binding;GO:0050661//NADP binding;GO:0004499//N,N-dimethylaniline monooxygenase activity	-
CL1003.Contig2_All	682	57	3.9893	28	2.2057	19	1.8408	25	2.4847	29	1.9819	60	5.5494	gi|224069997|ref|XP_002303099.1|	305.8	3e-82	flavine-containing monoxygenase [Populus trichocarpa] >gi|222844825|gb|EEE82372.1| flavine-containing monoxygenase [Populus trichocarpa]	--	--	--	--	sp|Q9LKC0|YUC5_ARATH	281	3e-76	Flavin-containing monooxygenase YUCCA5 OS=Arabidopsis thaliana GN=YUC5 PE=2 SV=1	mll7934	90.5	2e-18	COG2072	Predicted flavoprotein involved in K+ transport	K11816	1e-78	290	rcu:RCOM_1023930	YUCCA family monooxygenase [EC:1.14.13.-]	GO:0055114//oxidation-reduction process;GO:0009851//auxin biosynthetic process;GO:0045040//protein import into mitochondrial outer membrane;GO:0009742//brassinosteroid mediated signaling pathway	GO:0050660//flavin adenine dinucleotide binding;GO:0050661//NADP binding;GO:0004499//N,N-dimethylaniline monooxygenase activity	GO:0005742//mitochondrial outer membrane translocase complex
CL10030.Contig1_All	2459	1752	34.008	175	3.8234	2650	71.206	3349	92.3151	191	3.6203	2330	59.7695	gi|225443490|ref|XP_002274181.1|	822.4	0	PREDICTED: uncharacterized protein LOC100256501 isoform 1 [Vitis vinifera]	gi|116013998|dbj|AK241047.1|	147	6e-32	Oryza sativa Japonica Group cDNA, clone: J065061J05, full insert sequence	sp|Q9FPQ6|GP1_CHLRE	86.3	8e-17	Vegetative cell wall protein gp1 OS=Chlamydomonas reinhardtii GN=GP1 PE=2 SV=1	all5026	125	4e-28	COG0702	Predicted nucleoside-diphosphate-sugar epimerases	K01115	4e-10	65.5	vcn:VOLCADRAFT_99471	phospholipase D [EC:3.1.4.4]	GO:0006413//translational initiation;GO:0046777//protein autophosphorylation;GO:0010155//regulation of proton transport	GO:0000166//nucleotide binding	GO:0009941//chloroplast envelope;GO:0009570//chloroplast stroma
CL10030.Contig2_All	2325	2858	58.6739	901	20.8197	4140	117.654	5020	146.351	1214	24.3372	2417	65.5746	gi|225443490|ref|XP_002274181.1|	825.9	0	PREDICTED: uncharacterized protein LOC100256501 isoform 1 [Vitis vinifera]	gi|241986133|dbj|AK333394.1|	149	1e-32	Triticum aestivum cDNA, clone: WT006_F22, cultivar: Chinese Spring	sp|Q9FPQ6|GP1_CHLRE	87.4	3e-17	Vegetative cell wall protein gp1 OS=Chlamydomonas reinhardtii GN=GP1 PE=2 SV=1	all5026	122	2e-27	COG0702	Predicted nucleoside-diphosphate-sugar epimerases	K14709	5e-10	65.1	vcn:VOLCADRAFT_104214	solute carrier family 39 (zinc transporter), member 1/2/3	GO:0006413//translational initiation;GO:0046777//protein autophosphorylation;GO:0010155//regulation of proton transport	GO:0000166//nucleotide binding	GO:0009941//chloroplast envelope;GO:0009570//chloroplast stroma
CL10030.Contig3_All	2462	2542	49.2826	68	1.4839	3132	84.0549	4037	111.144	84	1.5903	2497	63.9753	gi|225443490|ref|XP_002274181.1|	820.8	0	PREDICTED: uncharacterized protein LOC100256501 isoform 1 [Vitis vinifera]	gi|116013998|dbj|AK241047.1|	147	6e-32	Oryza sativa Japonica Group cDNA, clone: J065061J05, full insert sequence	sp|Q9FPQ6|GP1_CHLRE	79.7	2e-16	Vegetative cell wall protein gp1 OS=Chlamydomonas reinhardtii GN=GP1 PE=2 SV=1	all5026	125	4e-28	COG0702	Predicted nucleoside-diphosphate-sugar epimerases	K01115	2e-09	63.2	vcn:VOLCADRAFT_99471	phospholipase D [EC:3.1.4.4]	GO:0006413//translational initiation;GO:0046777//protein autophosphorylation;GO:0010155//regulation of proton transport	GO:0000166//nucleotide binding	GO:0009941//chloroplast envelope;GO:0009570//chloroplast stroma
CL10030.Contig4_All	1267	554	20.8708	11	0.4664	572	29.8297	813	43.4941	15	0.5518	713	35.4973	gi|225443490|ref|XP_002274181.1|	476.5	3e-133	PREDICTED: uncharacterized protein LOC100256501 isoform 1 [Vitis vinifera]	gi|116013998|dbj|AK241047.1|	147	3e-32	Oryza sativa Japonica Group cDNA, clone: J065061J05, full insert sequence	sp|Q94EG6|Y5224_ARATH	52.4	6e-07	Uncharacterized protein At5g02240 OS=Arabidopsis thaliana GN=At5g02240 PE=1 SV=1	all5026	93.2	9e-19	COG0702	Predicted nucleoside-diphosphate-sugar epimerases	--	--	--	--	--	GO:0006413//translational initiation;GO:0046777//protein autophosphorylation;GO:0010155//regulation of proton transport	GO:0000166//nucleotide binding	GO:0009941//chloroplast envelope;GO:0009570//chloroplast stroma
CL10032.Contig1_All	274	16	2.7872	4	0.7843	10	2.4115	6	1.4843	12	2.0413	6	1.3813	--	--	--	--	--	--	--	--	--	--	--	--	--	--	--	--	--	--	--	--	--	--	-	-	-
CL10032.Contig2_All	233	6	1.2291	1	0.2306	4	1.1343	3	0.8727	8	1.6003	2	0.5414	--	--	--	--	--	--	--	--	--	--	--	--	--	--	--	--	--	--	--	--	--	--	-	-	-
CL10032.Contig3_All	1055	108	4.8863	208	10.5922	103	6.4508	116	7.4528	175	7.7315	82	4.9028	gi|363807694|ref|NP_001242166.1|	374	1e-102	uncharacterized protein LOC100807751 [Glycine max]	gi|326521405|dbj|AK365703.1|	67.9	2e-08	Hordeum vulgare subsp. vulgare mRNA for predicted protein, complete cds, clone: NIASHv2036H15	--	--	--	--	SPAC13D6.03c	155	1e-37	COG0500	SAM-dependent methyltransferases	K10770	2e-101	367	zma:100275473	alkylated DNA repair protein alkB homolog 8 [EC:1.14.11.- 2.1.1.229]	GO:0002098//tRNA wobble uridine modification	GO:0008175//tRNA methyltransferase activity	GO:0005739//mitochondrion
CL10032.Contig4_All	1737	58	1.5938	66	2.0414	55	2.0921	44	1.717	95	2.5492	75	2.7236	gi|242062510|ref|XP_002452544.1|	368.6	1e-100	hypothetical protein SORBIDRAFT_04g027790 [Sorghum bicolor] >gi|241932375|gb|EES05520.1| hypothetical protein SORBIDRAFT_04g027790 [Sorghum bicolor]	--	--	--	--	sp|Q84ZL0|FH5_ORYSJ	53.1	5e-07	Formin-like protein 5 OS=Oryza sativa subsp. japonica GN=FH5 PE=2 SV=2	SPAC13D6.03c	156	1e-37	COG0500	SAM-dependent methyltransferases	K10770	2e-101	367	zma:100275473	alkylated DNA repair protein alkB homolog 8 [EC:1.14.11.- 2.1.1.229]	GO:0002098//tRNA wobble uridine modification	GO:0008175//tRNA methyltransferase activity	GO:0005739//mitochondrion
CL10032.Contig5_All	1623	82	2.4116	110	3.6412	48	1.9541	61	2.5476	135	3.877	69	2.6817	gi|242062510|ref|XP_002452544.1|	369.4	8e-101	hypothetical protein SORBIDRAFT_04g027790 [Sorghum bicolor] >gi|241932375|gb|EES05520.1| hypothetical protein SORBIDRAFT_04g027790 [Sorghum bicolor]	--	--	--	--	sp|Q84ZL0|FH5_ORYSJ	53.1	4e-07	Formin-like protein 5 OS=Oryza sativa subsp. japonica GN=FH5 PE=2 SV=2	SPAC13D6.03c	156	1e-37	COG0500	SAM-dependent methyltransferases	K10770	2e-101	368	zma:100275473	alkylated DNA repair protein alkB homolog 8 [EC:1.14.11.- 2.1.1.229]	GO:0002098//tRNA wobble uridine modification	GO:0008175//tRNA methyltransferase activity	GO:0005739//mitochondrion
CL10032.Contig6_All	296	6	0.9675	6	1.089	7	1.5626	3	0.687	12	1.8896	6	1.2786	--	--	--	--	--	--	--	--	--	--	--	--	--	--	--	--	--	--	--	--	--	--	-	-	-
CL10033.Contig1_All	1166	194	7.9416	126	5.8056	91	5.1567	87	5.0575	163	6.5158	217	11.7393	gi|215713461|dbj|BAG94598.1|	82	1e-14	unnamed protein product [Oryza sativa Japonica Group]	gi|123679797|emb|AM482677.1|	60	5e-06	Vitis vinifera, whole genome shotgun sequence, contig VV78X017300.10, clone ENTAV 115	--	--	--	--	--	--	--	--	--	--	--	--	--	--	-	-	GO:0016020//membrane
CL10033.Contig2_All	883	136	7.3516	103	6.2669	77	5.7618	86	6.6017	123	6.4926	230	16.4304	gi|242054201|ref|XP_002456246.1|	82.8	6e-15	hypothetical protein SORBIDRAFT_03g032795 [Sorghum bicolor] >gi|241928221|gb|EES01366.1| hypothetical protein SORBIDRAFT_03g032795 [Sorghum bicolor]	--	--	--	--	--	--	--	--	--	--	--	--	--	--	--	--	--	--	-	-	GO:0016020//membrane
CL10033.Contig3_All	1916	272	6.7761	220	6.1688	132	4.5521	142	5.0235	270	6.5682	343	11.2923	gi|215713461|dbj|BAG94598.1|	80.5	9e-14	unnamed protein product [Oryza sativa Japonica Group]	gi|123679797|emb|AM482677.1|	60	8e-06	Vitis vinifera, whole genome shotgun sequence, contig VV78X017300.10, clone ENTAV 115	--	--	--	--	--	--	--	--	--	--	--	--	--	--	-	-	GO:0016020//membrane
CL10033.Contig4_All	1731	891	24.5689	921	28.5849	535	20.4214	508	19.8922	1176	31.6655	486	17.7101	gi|215713461|dbj|BAG94598.1|	82	3e-14	unnamed protein product [Oryza sativa Japonica Group]	--	--	--	--	--	--	--	--	--	--	--	--	--	--	--	--	--	--	-	-	GO:0016020//membrane
CL10033.Contig5_All	1768	1021	27.5644	733	22.2738	506	18.9103	515	19.7443	941	24.8075	623	22.2274	gi|242054201|ref|XP_002456246.1|	84	8e-15	hypothetical protein SORBIDRAFT_03g032795 [Sorghum bicolor] >gi|241928221|gb|EES01366.1| hypothetical protein SORBIDRAFT_03g032795 [Sorghum bicolor]	--	--	--	--	--	--	--	--	--	--	--	--	--	--	--	--	--	--	-	-	GO:0016020//membrane
CL10033.Contig6_All	1133	141	5.9401	118	5.5953	94	5.4819	85	5.0852	152	6.253	193	10.7451	gi|215713461|dbj|BAG94598.1|	81.6	2e-14	unnamed protein product [Oryza sativa Japonica Group]	gi|123679797|emb|AM482677.1|	60	5e-06	Vitis vinifera, whole genome shotgun sequence, contig VV78X017300.10, clone ENTAV 115	--	--	--	--	--	--	--	--	--	--	--	--	--	--	-	-	GO:0016020//membrane
CL10033.Contig7_All	603	324	25.6468	193	17.1954	111	12.1628	165	18.5474	271	20.9473	230	24.0598	gi|215713461|dbj|BAG94598.1|	80.5	1e-14	unnamed protein product [Oryza sativa Japonica Group]	--	--	--	--	--	--	--	--	--	--	--	--	--	--	--	--	--	--	-	-	GO:0016020//membrane
CL10033.Contig8_All	672	87	6.1795	75	5.9961	56	5.5062	55	5.5477	91	6.3117	201	18.8673	gi|215713461|dbj|BAG94598.1|	81.6	9e-15	unnamed protein product [Oryza sativa Japonica Group]	--	--	--	--	--	--	--	--	--	--	--	--	--	--	--	--	--	--	-	-	GO:0016020//membrane
CL10034.Contig1_All	915	9	0.4695	6	0.3523	10	0.7221	10	0.7408	32	1.6301	15	1.0341	gi|17221648|dbj|BAB78478.1|	55.8	9e-07	preproMP73 [Cucurbita maxima]	--	--	--	--	sp|Q8H0U8|RH42_ARATH	79	4e-15	DEAD-box ATP-dependent RNA helicase 42 OS=Arabidopsis thaliana GN=RH42 PE=1 SV=2	--	--	--	--	--	K12811	1e-17	88.6	vvi:100262258	ATP-dependent RNA helicase DDX46/PRP5 [EC:3.6.4.13]	-	-	-
CL10034.Contig2_All	490	7	0.6819	3	0.3289	10	1.3484	4	0.5533	10	0.9512	6	0.7724	gi|359474788|ref|XP_002280049.2|	52	3e-06	PREDICTED: DEAD-box ATP-dependent RNA helicase 42-like [Vitis vinifera]	--	--	--	--	sp|Q8H0U8|RH42_ARATH	56.2	9e-09	DEAD-box ATP-dependent RNA helicase 42 OS=Arabidopsis thaliana GN=RH42 PE=1 SV=2	--	--	--	--	--	K12811	5e-10	61.6	vvi:100262258	ATP-dependent RNA helicase DDX46/PRP5 [EC:3.6.4.13]	-	-	-
CL10035.Contig1_All	434	7	0.7699	1	0.1238	3	0.4567	1	0.1562	14	1.5035	6	0.8721	--	--	--	--	--	--	--	--	--	--	--	--	--	--	--	--	--	--	--	--	--	--	-	-	-
CL10035.Contig2_All	254	5	0.9396	0	0	3	0.7804	3	0.8006	4	0.734	2	0.4967	--	--	--	--	--	--	--	--	--	--	--	--	--	--	--	--	--	--	--	--	--	--	-	-	-
CL10036.Contig1_All	2125	882	19.8114	637	16.1047	704	21.8899	630	20.0955	1124	24.6537	515	15.2873	gi|356573623|ref|XP_003554957.1|	860.5	0	PREDICTED: probable N(2),N(2)-dimethylguanosine tRNA methyltransferase 1-like isoform 1 [Glycine max]	gi|225451807|ref|XM_002281344.1|	167	6e-38	PREDICTED: Vitis vinifera probable N(2),N(2)-dimethylguanosine tRNA methyltransferase 2-like (LOC100242902), mRNA	sp|Q9LFU5|TRM1_ARATH	816	0	Probable tRNA (guanine(26)-N(2))-dimethyltransferase 1 OS=Arabidopsis thaliana GN=At5g15810 PE=2 SV=3	SPBC25D12.05	325	1e-88	COG1867	N2,N2-dimethylguanosine tRNA methyltransferase	K00555	0	860	gmx:100800256	tRNA (guanine26-N2/guanine27-N2)-dimethyltransferase [EC:2.1.1.215 2.1.1.216]	GO:0006606//protein import into nucleus;GO:0008033//tRNA processing;GO:0006406//mRNA export from nucleus	GO:0003723//RNA binding;GO:0004809//tRNA (guanine-N2-)-methyltransferase activity	GO:0009507//chloroplast
CL10036.Contig2_All	389	40	4.9081	27	3.729	35	5.9449	22	3.8334	68	8.1477	18	2.9188	gi|255569896|ref|XP_002525911.1|	75.1	3e-13	N(2),N(2)-dimethylguanosine tRNA methyltransferase, putative [Ricinus communis] >gi|223534740|gb|EEF36431.1| N(2),N(2)-dimethylguanosine tRNA methyltransferase, putative [Ricinus communis]	--	--	--	--	sp|Q9LFU5|TRM1_ARATH	72	9e-14	Probable tRNA (guanine(26)-N(2))-dimethyltransferase 1 OS=Arabidopsis thaliana GN=At5g15810 PE=2 SV=3	--	--	--	--	--	K00555	3e-14	75.1	rcu:RCOM_0789540	tRNA (guanine26-N2/guanine27-N2)-dimethyltransferase [EC:2.1.1.215 2.1.1.216]	GO:0006913//nucleocytoplasmic transport;GO:0033036;GO:0008152//metabolic process	GO:0008168//methyltransferase activity	-
CL10037.Contig1_All	300	44	7.0006	22	3.9398	30	6.6074	22	4.9707	60	9.3219	27	5.6771	gi|359483861|ref|XP_002276730.2|	64.7	4e-10	PREDICTED: la-related protein 6-like [Vitis vinifera] >gi|297740679|emb|CBI30861.3| unnamed protein product [Vitis vinifera]	--	--	--	--	--	--	--	--	--	--	--	--	--	K15191	3e-11	64.7	vvi:100250312	La-related protein 7	GO:0009987//cellular process	GO:1901363;GO:0097159//organic cyclic compound binding	-
CL10037.Contig2_All	1222	53	2.0702	62	2.7258	26	1.4058	42	2.3297	82	3.1276	55	2.8391	gi|359483861|ref|XP_002276730.2|	239.2	9e-62	PREDICTED: la-related protein 6-like [Vitis vinifera] >gi|297740679|emb|CBI30861.3| unnamed protein product [Vitis vinifera]	gi|115470170|ref|NM_001065219.1|	69.9	6e-09	Oryza sativa Japonica Group Os07g0102500 (Os07g0102500) mRNA, complete cds	--	--	--	--	YDL051w	71.6	3e-12	COG5193	La protein, small RNA-binding pol III transcript stabilizing protein and related La-motif-containing proteins involved in translation	K15191	5e-61	233	vvi:100250312	La-related protein 7	GO:0009987//cellular process	GO:1901363;GO:0097159//organic cyclic compound binding	-
CL10037.Contig3_All	1349	106	3.7506	87	3.4648	59	2.8898	42	2.1103	117	4.0425	71	3.3199	gi|359483861|ref|XP_002276730.2|	238	2e-61	PREDICTED: la-related protein 6-like [Vitis vinifera] >gi|297740679|emb|CBI30861.3| unnamed protein product [Vitis vinifera]	gi|115470170|ref|NM_001065219.1|	69.9	6e-09	Oryza sativa Japonica Group Os07g0102500 (Os07g0102500) mRNA, complete cds	--	--	--	--	SPAC57A10.10c	73.2	1e-12	COG5193	La protein, small RNA-binding pol III transcript stabilizing protein and related La-motif-containing proteins involved in translation	K15191	1e-60	232	vvi:100250312	La-related protein 7	GO:0009987//cellular process	GO:1901363;GO:0097159//organic cyclic compound binding	-
CL10037.Contig4_All	1391	111	3.8089	88	3.3988	57	2.7076	53	2.5826	162	5.4283	70	3.1743	gi|326531356|dbj|BAK05029.1|	243.4	5e-63	predicted protein [Hordeum vulgare subsp. vulgare]	gi|115470170|ref|NM_001065219.1|	69.9	6e-09	Oryza sativa Japonica Group Os07g0102500 (Os07g0102500) mRNA, complete cds	--	--	--	--	YDL051w	71.6	3e-12	COG5193	La protein, small RNA-binding pol III transcript stabilizing protein and related La-motif-containing proteins involved in translation	K15191	1e-61	235	vvi:100250312	La-related protein 7	GO:0009987//cellular process	GO:1901363;GO:0097159//organic cyclic compound binding	-
CL10038.Contig1_All	1112	1795	77.0487	2880	139.143	1579	93.8225	1670	101.795	2516	105.458	1092	61.9441	gi|225448367|ref|XP_002268645.1|	529.2	3e-149	PREDICTED: 60S acidic ribosomal protein P0 [Vitis vinifera]	gi|349707620|emb|FQ385184.1|	266	4e-68	Vitis vinifera clone SS0AEB3YB18	sp|P50346|RLA0_SOYBN	516	1e-146	60S acidic ribosomal protein P0 OS=Glycine max PE=2 SV=1	SPCC18.14c	293	5e-79	COG0244	Ribosomal protein L10	K02941	4e-150	529	vvi:100250067	large subunit ribosomal protein LP0	GO:0009651//response to salt stress;GO:0009409//response to cold;GO:0006414//translational elongation;GO:0042254//ribosome biogenesis;GO:0010043//response to zinc ion;GO:0046686//response to cadmium ion	GO:0005507//copper ion binding;GO:0003735//structural constituent of ribosome;GO:0003906//DNA-(apurinic or apyrimidinic site) lyase activity	GO:0005730//nucleolus;GO:0009507//chloroplast;GO:0022626//cytosolic ribosome;GO:0005886//plasma membrane
CL10038.Contig2_All	574	475	39.4991	826	77.3111	354	40.7494	405	47.8255	689	55.9478	285	31.3195	gi|297736637|emb|CBI25508.3|	230.7	9e-60	unnamed protein product [Vitis vinifera]	gi|357466422|ref|XM_003603448.1|	109	3e-21	Medicago truncatula 60S acidic ribosomal protein p0 (MTR_3g108280) mRNA, complete cds	sp|P50346|RLA0_SOYBN	227	4e-60	60S acidic ribosomal protein P0 OS=Glycine max PE=2 SV=1	SPCC18.14c	145	3e-35	COG0244	Ribosomal protein L10	K02941	9e-61	230	vvi:100250067	large subunit ribosomal protein LP0	GO:0009651//response to salt stress;GO:0009409//response to cold;GO:0006414//translational elongation;GO:0042254//ribosome biogenesis;GO:0010043//response to zinc ion;GO:0046686//response to cadmium ion	GO:0005507//copper ion binding;GO:0003735//structural constituent of ribosome;GO:0003906//DNA-(apurinic or apyrimidinic site) lyase activity	GO:0005730//nucleolus;GO:0009507//chloroplast;GO:0022626//cytosolic ribosome;GO:0005886//plasma membrane
CL10038.Contig3_All	207	155	35.741	146	37.8927	88	28.0894	99	32.4176	210	47.2851	60	18.2837	--	--	--	--	gi|156139200|gb|AC208745.1|	60	8e-07	Populus trichocarpa clone JGIACSB1081-H10, complete sequence	sp|P50346|RLA0_SOYBN	47	3e-06	60S acidic ribosomal protein P0 OS=Glycine max PE=2 SV=1	--	--	--	--	--	K02941	7e-06	47	gmx:547816	large subunit ribosomal protein LP0	-	-	-
CL10038.Contig4_All	1307	7155	261.3	9828	403.983	7666	387.546	9341	484.433	10080	359.468	4679	225.819	gi|225448367|ref|XP_002268645.1|	559.7	3e-158	PREDICTED: 60S acidic ribosomal protein P0 [Vitis vinifera]	gi|349724862|emb|FQ393610.1|	266	5e-68	Vitis vinifera clone SS0AFA25YC04	sp|P50346|RLA0_SOYBN	542	2e-154	60S acidic ribosomal protein P0 OS=Glycine max PE=2 SV=1	SPCC18.14c	304	2e-82	COG0244	Ribosomal protein L10	K02941	3e-159	559	vvi:100250067	large subunit ribosomal protein LP0	GO:0009651//response to salt stress;GO:0009409//response to cold;GO:0006414//translational elongation;GO:0042254//ribosome biogenesis;GO:0010043//response to zinc ion;GO:0046686//response to cadmium ion	GO:0005507//copper ion binding;GO:0003735//structural constituent of ribosome;GO:0003906//DNA-(apurinic or apyrimidinic site) lyase activity	GO:0005730//nucleolus;GO:0009507//chloroplast;GO:0022626//cytosolic ribosome;GO:0005886//plasma membrane
CL10039.Contig1_All	1861	21423	549.465	12545	362.158	11765	417.71	10225	372.42	19629	491.617	12651	428.806	gi|255578112|ref|XP_002529926.1|	791.2	0	Aspartic proteinase precursor, putative [Ricinus communis] >gi|223530603|gb|EEF32480.1| Aspartic proteinase precursor, putative [Ricinus communis]	gi|359483346|ref|XM_002262879.2|	198	1e-47	PREDICTED: Vitis vinifera aspartic proteinase, transcript variant 1 (LOC100233021), mRNA	sp|Q42456|ASPR1_ORYSJ	788	0	Aspartic proteinase oryzasin-1 OS=Oryza sativa subsp. japonica GN=Os05g0567100 PE=2 SV=2	--	--	--	--	--	K08245	0	791	rcu:RCOM_1303660	phytepsin [EC:3.4.23.40]	GO:0006629//lipid metabolic process;GO:0046686//response to cadmium ion;GO:0006508//proteolysis;GO:0009651//response to salt stress	GO:0004190//aspartic-type endopeptidase activity	GO:0005773//vacuole;GO:0016023//cytoplasmic membrane-bounded vesicle;GO:0005783//endoplasmic reticulum
CL1004.Contig10_All	2322	161	3.3096	156	3.6094	110	3.1301	85	2.4813	188	3.7737	100	2.7166	gi|297735556|emb|CBI18050.3|	43.9	2e-96	unnamed protein product [Vitis vinifera]	gi|357112327|ref|XM_003557913.1|	63.9	7e-07	PREDICTED: Brachypodium distachyon uncharacterized LOC100823912 (LOC100823912), mRNA	--	--	--	--	--	--	--	--	--	--	--	--	--	--	-	-	-
CL1004.Contig11_All	2303	109	2.2591	117	2.7294	94	2.6969	93	2.7372	134	2.712	86	2.3555	gi|297735556|emb|CBI18050.3|	43.9	2e-96	unnamed protein product [Vitis vinifera]	gi|357112327|ref|XM_003557913.1|	63.9	7e-07	PREDICTED: Brachypodium distachyon uncharacterized LOC100823912 (LOC100823912), mRNA	--	--	--	--	--	--	--	--	--	--	--	--	--	--	-	-	GO:0005634//nucleus
CL1004.Contig12_All	838	27	1.5379	27	1.731	13	1.025	17	1.3751	31	1.7242	19	1.4302	--	--	--	--	--	--	--	--	--	--	--	--	--	--	--	--	--	--	--	--	--	--	-	-	-
CL1004.Contig1_All	2381	112	2.2452	76	1.7149	102	2.8305	82	2.3344	119	2.3295	93	2.4638	gi|224124740|ref|XP_002319410.1|	414.5	3e-114	predicted protein [Populus trichocarpa] >gi|222857786|gb|EEE95333.1| predicted protein [Populus trichocarpa]	gi|357112327|ref|XM_003557913.1|	63.9	7e-07	PREDICTED: Brachypodium distachyon uncharacterized LOC100823912 (LOC100823912), mRNA	--	--	--	--	--	--	--	--	--	--	--	--	--	--	-	-	GO:0005634//nucleus
CL1004.Contig2_All	2301	92	1.9084	54	1.2608	54	1.5506	56	1.6496	82	1.661	86	2.3576	gi|297735556|emb|CBI18050.3|	43.9	5e-97	unnamed protein product [Vitis vinifera]	gi|357112327|ref|XM_003557913.1|	63.9	7e-07	PREDICTED: Brachypodium distachyon uncharacterized LOC100823912 (LOC100823912), mRNA	--	--	--	--	--	--	--	--	--	--	--	--	--	--	-	-	GO:0005634//nucleus
CL1004.Contig3_All	2404	83	1.648	64	1.4303	57	1.5666	76	2.1429	117	2.2684	72	1.8892	gi|297735556|emb|CBI18050.3|	409.8	9e-113	unnamed protein product [Vitis vinifera]	gi|357112327|ref|XM_003557913.1|	63.9	7e-07	PREDICTED: Brachypodium distachyon uncharacterized LOC100823912 (LOC100823912), mRNA	--	--	--	--	--	--	--	--	--	--	--	--	--	--	-	-	-
CL1004.Contig4_All	2402	98	1.9474	67	1.4986	73	2.0081	71	2.0036	114	2.2121	89	2.3372	gi|297735556|emb|CBI18050.3|	411.8	2e-113	unnamed protein product [Vitis vinifera]	gi|357112327|ref|XM_003557913.1|	63.9	7e-07	PREDICTED: Brachypodium distachyon uncharacterized LOC100823912 (LOC100823912), mRNA	--	--	--	--	--	--	--	--	--	--	--	--	--	--	-	-	GO:0005634//nucleus
CL1004.Contig5_All	2274	65	1.3644	63	1.4884	53	1.54	60	1.7885	104	2.1317	75	2.0804	gi|297735556|emb|CBI18050.3|	409.8	8e-113	unnamed protein product [Vitis vinifera]	gi|357112327|ref|XM_003557913.1|	63.9	6e-07	PREDICTED: Brachypodium distachyon uncharacterized LOC100823912 (LOC100823912), mRNA	--	--	--	--	--	--	--	--	--	--	--	--	--	--	-	-	-
CL1004.Contig6_All	720	7	0.4641	12	0.8954	2	0.1835	4	0.3766	7	0.4531	22	1.9274	--	--	--	--	--	--	--	--	--	--	--	--	--	--	--	--	--	--	--	--	--	--	-	-	-
CL1004.Contig7_All	760	18	1.1305	20	1.4138	7	0.6086	11	0.9811	25	1.5332	13	1.079	--	--	--	--	--	--	--	--	--	--	--	--	--	--	--	--	--	--	--	--	--	--	-	-	-
CL1004.Contig8_All	1627	50	1.4669	44	1.4529	23	0.934	37	1.5415	64	1.8334	48	1.861	gi|326531888|dbj|BAK01320.1|	151.4	3e-35	predicted protein [Hordeum vulgare subsp. vulgare]	--	--	--	--	--	--	--	--	--	--	--	--	--	--	--	--	--	--	-	-	-
CL1004.Contig9_All	2295	64	1.3311	46	1.0768	49	1.4107	34	1.0042	71	1.442	72	1.9789	gi|297735556|emb|CBI18050.3|	409.8	8e-113	unnamed protein product [Vitis vinifera]	gi|357112327|ref|XM_003557913.1|	63.9	7e-07	PREDICTED: Brachypodium distachyon uncharacterized LOC100823912 (LOC100823912), mRNA	--	--	--	--	--	--	--	--	--	--	--	--	--	--	-	-	-
CL10040.Contig1_All	865	181	9.9878	259	16.0863	130	9.9302	118	9.2466	261	14.0637	109	7.9486	gi|356532066|ref|XP_003534595.1|	235.7	6e-61	PREDICTED: uncharacterized protein LOC100500010 [Glycine max]	gi|402794766|ref|NM_001252725.2|	65.9	6e-08	Glycine max uncharacterized LOC100798727 (LOC100798727), mRNA	--	--	--	--	--	--	--	--	--	K14009	1e-48	191	gmx:100798727	B-cell receptor-associated protein 31	-	-	GO:0009506//plasmodesma;GO:0016023//cytoplasmic membrane-bounded vesicle;GO:0005774//vacuolar membrane;GO:0009507//chloroplast;GO:0005783//endoplasmic reticulum
CL10040.Contig2_All	765	121	7.5497	253	17.7678	94	8.1189	99	8.7718	222	13.5259	94	7.7508	gi|356532066|ref|XP_003534595.1|	212.6	4e-54	PREDICTED: uncharacterized protein LOC100500010 [Glycine max]	gi|402794766|ref|NM_001252725.2|	65.9	5e-08	Glycine max uncharacterized LOC100798727 (LOC100798727), mRNA	--	--	--	--	--	--	--	--	--	K14009	2e-44	177	gmx:100798727	B-cell receptor-associated protein 31	-	-	GO:0009506//plasmodesma;GO:0016023//cytoplasmic membrane-bounded vesicle;GO:0005774//vacuolar membrane;GO:0009507//chloroplast;GO:0005783//endoplasmic reticulum
CL10041.Contig1_All	561	144	12.252	71	6.7994	34	4.0045	43	5.1954	227	18.8599	93	10.4569	gi|359484063|ref|XP_002270651.2|	104.8	7e-22	PREDICTED: probable LRR receptor-like serine/threonine-protein kinase At4g08850-like [Vitis vinifera]	--	--	--	--	sp|Q9LP24|Y1571_ARATH	159	7e-40	Probable leucine-rich repeat receptor-like protein kinase At1g35710 OS=Arabidopsis thaliana GN=At1g35710 PE=2 SV=1	MA2301_1	83.6	2e-16	COG4886	Leucine-rich repeat (LRR) protein	K13420	2e-36	149	pop:POPTR_1075175	LRR receptor-like serine/threonine-protein kinase FLS2 [EC:2.7.11.1]	GO:0009814//defense response, incompatible interaction;GO:0000165//MAPK cascade	GO:0004672//protein kinase activity;GO:0000166//nucleotide binding	GO:0016020//membrane
CL10041.Contig2_All	3817	2085	26.0729	1535	21.6053	726	12.5674	634	11.2586	2520	30.7719	1719	28.4077	gi|222635812|gb|EEE65944.1|	755.4	0	hypothetical protein OsJ_21821 [Oryza sativa Japonica Group]	gi|356534150|ref|XM_003535573.1|	61.9	4e-06	PREDICTED: Glycine max leucine-rich repeat receptor protein kinase EXS-like (LOC100808726), mRNA	sp|C0LGP4|Y3475_ARATH	642	0	Probable LRR receptor-like serine/threonine-protein kinase At3g47570 OS=Arabidopsis thaliana GN=At3g47570 PE=1 SV=1	alr0124_1	138	6e-32	COG4886	Leucine-rich repeat (LRR) protein	K13428	2e-175	615	ath:AT5G20480	LRR receptor-like serine/threonine-protein kinase EFR [EC:2.7.11.1]	-	-	-
CL10041.Contig3_All	3586	1373	18.2754	1013	15.1765	455	8.3836	428	8.09	1799	23.3828	1366	24.0283	gi|222635812|gb|EEE65944.1|	756.9	0	hypothetical protein OsJ_21821 [Oryza sativa Japonica Group]	gi|356534150|ref|XM_003535573.1|	61.9	4e-06	PREDICTED: Glycine max leucine-rich repeat receptor protein kinase EXS-like (LOC100808726), mRNA	sp|C0LGP4|Y3475_ARATH	645	0	Probable LRR receptor-like serine/threonine-protein kinase At3g47570 OS=Arabidopsis thaliana GN=At3g47570 PE=1 SV=1	alr0124_1	136	2e-31	COG4886	Leucine-rich repeat (LRR) protein	K13428	2e-175	615	aly:ARALYDRAFT_488953	LRR receptor-like serine/threonine-protein kinase EFR [EC:2.7.11.1]	-	-	-
CL10041.Contig4_All	3368	1228	17.4033	867	13.8299	409	8.0238	389	7.8288	1545	21.3812	1301	24.3662	gi|222635812|gb|EEE65944.1|	758.4	0	hypothetical protein OsJ_21821 [Oryza sativa Japonica Group]	gi|356534150|ref|XM_003535573.1|	61.9	4e-06	PREDICTED: Glycine max leucine-rich repeat receptor protein kinase EXS-like (LOC100808726), mRNA	sp|C0LGP4|Y3475_ARATH	644	0	Probable LRR receptor-like serine/threonine-protein kinase At3g47570 OS=Arabidopsis thaliana GN=At3g47570 PE=1 SV=1	alr0124_1	136	2e-31	COG4886	Leucine-rich repeat (LRR) protein	K13428	6e-175	613	aly:ARALYDRAFT_488953	LRR receptor-like serine/threonine-protein kinase EFR [EC:2.7.11.1]	-	-	-
CL10042.Contig1_All	654	207	15.1077	179	14.7044	162	16.3669	135	13.9918	276	19.6701	90	8.6805	gi|357137042|ref|XP_003570110.1|	134	1e-30	PREDICTED: mitochondrial import inner membrane translocase subunit Tim13-like [Brachypodium distachyon]	gi|349713981|emb|FQ386636.1|	101	8e-19	Vitis vinifera clone SS0AEB29YE04	sp|Q9XGY5|TIM13_ORYSJ	128	3e-30	Mitochondrial import inner membrane translocase subunit Tim13 OS=Oryza sativa subsp. japonica GN=TIM13 PE=3 SV=2	--	--	--	--	--	--	--	--	--	--	GO:0010026//trichome differentiation;GO:0001510//RNA methylation;GO:0009957//epidermal cell fate specification;GO:0045039//protein import into mitochondrial inner membrane;GO:0032880//regulation of protein localization	GO:0005507//copper ion binding;GO:0015450//P-P-bond-hydrolysis-driven protein transmembrane transporter activity;GO:0003677//DNA binding	GO:0005743//mitochondrial inner membrane;GO:0042719//mitochondrial intermembrane space protein transporter complex;GO:0009507//chloroplast;GO:0005634//nucleus
CL10042.Contig2_All	269	38	6.7427	19	3.7947	16	3.93	13	3.2757	43	7.4506	12	2.8139	--	--	--	--	--	--	--	--	--	--	--	--	--	--	--	--	--	--	--	--	--	--	-	-	-
CL10043.Contig1_All	774	274	16.8972	179	12.4247	19	1.622	35	3.0651	147	8.8522	700	57.0478	gi|192910872|gb|ACF06544.1|	158.3	1e-37	pathogenesis-related protein [Elaeis guineensis]	--	--	--	--	sp|Q41359|PR1_SAMNI	150	6e-37	Pathogenesis-related protein PR-1 type OS=Sambucus nigra PE=2 SV=1	YJL079c	87	3e-17	COG2340	Uncharacterized protein with SCP/PR1 domains	K13449	5e-33	139	vvi:100258414	pathogenesis-related protein 1	-	-	-
CL10043.Contig2_All	826	4661	269.342	1460	94.9612	500	39.9963	546	44.8052	1247	70.3658	2929	223.677	gi|334903156|gb|AEH25638.1|	152.5	6e-36	pathogenesis-related protein 1-23 [Triticum aestivum]	--	--	--	--	sp|Q41359|PR1_SAMNI	144	5e-35	Pathogenesis-related protein PR-1 type OS=Sambucus nigra PE=2 SV=1	YJL079c	90.1	4e-18	COG2340	Uncharacterized protein with SCP/PR1 domains	K13449	3e-32	136	rcu:RCOM_1381930	pathogenesis-related protein 1	-	-	-
CL10044.Contig1_All	2153	1331	29.508	483	12.0525	727	22.311	678	21.3453	723	15.652	1164	34.1029	gi|183585181|gb|ACC63882.1|	651	0	quinate O-hydroxycinnamoyltransferase/shikimate O-hydroxycinnamoyltransferase [Populus trichocarpa]	gi|32400294|dbj|AB076982.1|	147	5e-32	Avena sativa AsHHT3 mRNA for hydroxyanthranilate hydroxycinnamoyltransferase 3, complete cds	sp|Q8GSM7|HST_TOBAC	629	2e-180	Shikimate O-hydroxycinnamoyltransferase OS=Nicotiana tabacum GN=HST PE=1 SV=1	--	--	--	--	--	K13065	0	649	pop:POPTR_554899	shikimate O-hydroxycinnamoyltransferase [EC:2.3.1.133]	GO:0009809//lignin biosynthetic process;GO:0009963//positive regulation of flavonoid biosynthetic process;GO:0010252//auxin homeostasis	GO:0047172//shikimate O-hydroxycinnamoyltransferase activity;GO:0047205//quinate O-hydroxycinnamoyltransferase activity;GO:0047672	-
CL10044.Contig2_All	2090	1387	31.6764	456	11.7217	761	24.0585	773	25.0697	660	14.7188	1254	37.8472	gi|183585181|gb|ACC63882.1|	648.7	0	quinate O-hydroxycinnamoyltransferase/shikimate O-hydroxycinnamoyltransferase [Populus trichocarpa]	gi|32400294|dbj|AB076982.1|	139	1e-29	Avena sativa AsHHT3 mRNA for hydroxyanthranilate hydroxycinnamoyltransferase 3, complete cds	sp|Q8GSM7|HST_TOBAC	627	8e-180	Shikimate O-hydroxycinnamoyltransferase OS=Nicotiana tabacum GN=HST PE=1 SV=1	--	--	--	--	--	K13065	0	647	pop:POPTR_554899	shikimate O-hydroxycinnamoyltransferase [EC:2.3.1.133]	GO:0009809//lignin biosynthetic process;GO:0009963//positive regulation of flavonoid biosynthetic process;GO:0010252//auxin homeostasis	GO:0047172//shikimate O-hydroxycinnamoyltransferase activity;GO:0047205//quinate O-hydroxycinnamoyltransferase activity;GO:0047672	-
CL10044.Contig3_All	2155	1163	25.7595	307	7.6536	590	18.0898	507	15.9469	472	10.2087	1094	32.0223	gi|183585181|gb|ACC63882.1|	648.7	0	quinate O-hydroxycinnamoyltransferase/shikimate O-hydroxycinnamoyltransferase [Populus trichocarpa]	gi|32400294|dbj|AB076982.1|	139	1e-29	Avena sativa AsHHT3 mRNA for hydroxyanthranilate hydroxycinnamoyltransferase 3, complete cds	sp|Q8GSM7|HST_TOBAC	630	1e-180	Shikimate O-hydroxycinnamoyltransferase OS=Nicotiana tabacum GN=HST PE=1 SV=1	--	--	--	--	--	K13065	0	647	pop:POPTR_554899	shikimate O-hydroxycinnamoyltransferase [EC:2.3.1.133]	GO:0009809//lignin biosynthetic process;GO:0009963//positive regulation of flavonoid biosynthetic process;GO:0010252//auxin homeostasis	GO:0047172//shikimate O-hydroxycinnamoyltransferase activity;GO:0047205//quinate O-hydroxycinnamoyltransferase activity;GO:0047672	-
CL10045.Contig1_All	504	11	1.0418	6	0.6396	12	1.5732	3	0.4035	10	0.9248	7	0.8761	--	--	--	--	--	--	--	--	--	--	--	--	--	--	--	--	--	--	--	--	--	--	-	-	-
CL10045.Contig2_All	594	7	0.5625	2	0.1809	12	1.3348	9	1.027	9	0.7062	6	0.6372	--	--	--	--	--	--	--	--	--	--	--	--	--	--	--	--	--	--	--	--	--	--	-	-	-
CL10046.Contig1_All	521	14	1.2826	1	0.1031	1	0.1268	5	0.6505	1	0.0895	5	0.6054	gi|108862660|gb|ABA98161.2|	39.3	3e-09	hAT family dimerisation domain containing protein [Oryza sativa Japonica Group]	--	--	--	--	--	--	--	--	--	--	--	--	--	--	--	--	--	--	-	-	-
CL10046.Contig2_All	290	6	0.9875	0	0	2	0.4557	3	0.7012	8	1.2858	2	0.435	gi|357139729|ref|XP_003571430.1|	75.5	2e-13	PREDICTED: uncharacterized protein LOC100839006 [Brachypodium distachyon]	--	--	--	--	sp|P03010|TRAC9_MAIZE	66.2	4e-12	Putative AC9 transposase OS=Zea mays PE=4 SV=1	--	--	--	--	--	--	--	--	--	--	-	-	-
CL10046.Contig3_All	225	3	0.6364	0	0	1	0.2937	0	0	0	0	2	0.5607	--	--	--	--	--	--	--	--	--	--	--	--	--	--	--	--	--	--	--	--	--	--	-	-	-
CL10047.Contig1_All	1776	220	5.9127	181	5.4753	140	5.2085	152	5.8012	213	5.59	200	7.1034	gi|125582201|gb|EAZ23132.1|	313.5	6e-84	hypothetical protein OsJ_06818 [Oryza sativa Japonica Group]	gi|270151642|gb|BT118528.1|	63.9	5e-07	Picea glauca clone GQ04007_F18 mRNA sequence	sp|O81126|RZP22_ARATH	49.3	7e-06	Serine/arginine-rich splicing factor RSZ22 OS=Arabidopsis thaliana GN=RSZ22 PE=1 SV=1	--	--	--	--	--	K12741	5e-07	54.7	bdi:100831046	heterogeneous nuclear ribonucleoprotein A1/A3	-	-	-
CL10047.Contig2_All	1795	171	4.5471	210	6.2853	120	4.4172	99	3.7384	195	5.0634	185	6.5011	gi|125582201|gb|EAZ23132.1|	313.5	6e-84	hypothetical protein OsJ_06818 [Oryza sativa Japonica Group]	gi|270151642|gb|BT118528.1|	63.9	5e-07	Picea glauca clone GQ04007_F18 mRNA sequence	sp|O81126|RZP22_ARATH	49.3	7e-06	Serine/arginine-rich splicing factor RSZ22 OS=Arabidopsis thaliana GN=RSZ22 PE=1 SV=1	--	--	--	--	--	K12741	5e-07	54.7	bdi:100831046	heterogeneous nuclear ribonucleoprotein A1/A3	-	-	-
CL10047.Contig3_All	1815	427	11.2294	293	8.6729	318	11.5766	271	10.1207	403	10.3491	240	8.341	gi|242075372|ref|XP_002447622.1|	303.1	8e-81	hypothetical protein SORBIDRAFT_06g009000 [Sorghum bicolor] >gi|241938805|gb|EES11950.1| hypothetical protein SORBIDRAFT_06g009000 [Sorghum bicolor]	--	--	--	--	--	--	--	--	--	--	--	--	--	K12741	4e-08	58.2	osa:4328758	heterogeneous nuclear ribonucleoprotein A1/A3	GO:0071555//cell wall organization;GO:0009987//cellular process	-	-
CL10047.Contig4_All	1418	121	4.073	85	3.2204	79	3.6811	72	3.4417	127	4.1745	106	4.7153	gi|125582201|gb|EAZ23132.1|	258.5	1e-67	hypothetical protein OsJ_06818 [Oryza sativa Japonica Group]	gi|270151642|gb|BT118528.1|	63.9	4e-07	Picea glauca clone GQ04007_F18 mRNA sequence	--	--	--	--	--	--	--	--	--	--	--	--	--	--	-	-	-
CL10047.Contig5_All	1408	124	4.2036	94	3.5867	85	3.9888	87	4.1883	132	4.3697	102	4.5696	gi|125582201|gb|EAZ23132.1|	258.5	1e-67	hypothetical protein OsJ_06818 [Oryza sativa Japonica Group]	gi|270151642|gb|BT118528.1|	63.9	4e-07	Picea glauca clone GQ04007_F18 mRNA sequence	--	--	--	--	--	--	--	--	--	--	--	--	--	--	-	-	-
CL10047.Contig6_All	1692	204	5.7549	179	5.6836	130	5.0766	131	5.2479	197	5.4268	169	6.3004	gi|125582201|gb|EAZ23132.1|	313.9	4e-84	hypothetical protein OsJ_06818 [Oryza sativa Japonica Group]	gi|270151642|gb|BT118528.1|	63.9	5e-07	Picea glauca clone GQ04007_F18 mRNA sequence	sp|O81126|RZP22_ARATH	49.3	7e-06	Serine/arginine-rich splicing factor RSZ22 OS=Arabidopsis thaliana GN=RSZ22 PE=1 SV=1	--	--	--	--	--	K12741	5e-07	54.7	bdi:100831046	heterogeneous nuclear ribonucleoprotein A1/A3	-	-	-
CL10048.Contig1_All	553	77	6.6462	174	16.9043	65	7.7664	93	11.3992	147	12.3899	81	9.2394	gi|225464240|ref|XP_002267372.1|	115.9	2e-25	PREDICTED: uncharacterized protein At4g13200, chloroplastic [Vitis vinifera] >gi|297744310|emb|CBI37280.3| unnamed protein product [Vitis vinifera]	gi|224033272|gb|BT068815.1|	60	2e-06	Zea mays full-length cDNA clone ZM_BFc0001D13 mRNA, complete cds	sp|Q8LDV3|Y4320_ARATH	104	4e-23	Uncharacterized protein At4g13200, chloroplastic OS=Arabidopsis thaliana GN=At4g13200 PE=1 SV=2	--	--	--	--	--	--	--	--	--	--	-	-	GO:0009535//chloroplast thylakoid membrane;GO:0010287//plastoglobule
CL10048.Contig2_All	781	99	6.0505	212	14.5834	84	7.1065	122	10.5883	207	12.3536	101	8.1574	gi|225464240|ref|XP_002267372.1|	119.4	5e-26	PREDICTED: uncharacterized protein At4g13200, chloroplastic [Vitis vinifera] >gi|297744310|emb|CBI37280.3| unnamed protein product [Vitis vinifera]	gi|224033272|gb|BT068815.1|	60	3e-06	Zea mays full-length cDNA clone ZM_BFc0001D13 mRNA, complete cds	sp|Q8LDV3|Y4320_ARATH	105	4e-23	Uncharacterized protein At4g13200, chloroplastic OS=Arabidopsis thaliana GN=At4g13200 PE=1 SV=2	--	--	--	--	--	--	--	--	--	--	-	-	GO:0009535//chloroplast thylakoid membrane;GO:0010287//plastoglobule
CL10048.Contig3_All	834	144	8.2414	249	16.0401	142	11.25	180	14.6293	282	15.7601	147	11.1182	gi|326488581|dbj|BAJ93959.1|	122.5	7e-27	predicted protein [Hordeum vulgare subsp. vulgare] >gi|326512016|dbj|BAJ95989.1| predicted protein [Hordeum vulgare subsp. vulgare]	gi|224033272|gb|BT068815.1|	60	4e-06	Zea mays full-length cDNA clone ZM_BFc0001D13 mRNA, complete cds	sp|Q8LDV3|Y4320_ARATH	108	3e-24	Uncharacterized protein At4g13200, chloroplastic OS=Arabidopsis thaliana GN=At4g13200 PE=1 SV=2	--	--	--	--	--	--	--	--	--	--	-	-	GO:0009535//chloroplast thylakoid membrane;GO:0010287//plastoglobule
CL10049.Contig1_All	320	12	1.7899	1	0.1679	5	1.0324	6	1.2709	8	1.1652	4	0.7885	--	--	--	--	--	--	--	--	--	--	--	--	--	--	--	--	--	--	--	--	--	--	-	-	-
CL1005.Contig1_All	957	568	28.3297	768	43.1144	333	22.9912	465	32.935	601	29.271	332	21.8831	gi|116781183|gb|ABK21994.1|	296.6	3e-79	unknown [Picea sitchensis]	--	--	--	--	--	--	--	--	--	--	--	--	--	--	--	--	--	--	-	-	GO:0016023//cytoplasmic membrane-bounded vesicle;GO:0005783//endoplasmic reticulum;GO:0009507//chloroplast
CL1005.Contig2_All	316	84	12.6881	112	19.0416	45	9.4092	57	12.2265	71	10.4724	50	9.9808	gi|116781183|gb|ABK21994.1|	124.8	3e-28	unknown [Picea sitchensis]	--	--	--	--	--	--	--	--	--	--	--	--	--	--	--	--	--	--	-	-	GO:0016023//cytoplasmic membrane-bounded vesicle;GO:0005783//endoplasmic reticulum;GO:0009507//chloroplast
CL10050.Contig1_All	2356	897	18.1728	967	22.0508	376	10.5449	414	11.9108	1090	21.5639	1022	27.3626	gi|225468765|ref|XP_002272552.1|	60.1	0	PREDICTED: BTB/POZ domain-containing protein At5g66560-like [Vitis vinifera]	gi|297601657|ref|NM_001057750.2|	139	1e-29	Oryza sativa Japonica Group Os03g0738900 (Os03g0738900) mRNA, complete cds	sp|Q94A73|Y5656_ARATH	572	8e-174	BTB/POZ domain-containing protein At5g66560 OS=Arabidopsis thaliana GN=At5g66560 PE=2 SV=2	Cgl1939	63.2	2e-09	COG0532	Translation initiation factor 2 (IF-2; GTPase)	K14325	8e-13	74.3	pop:POPTR_823076	RNA-binding protein with serine-rich domain 1	GO:0050896//response to stimulus	-	GO:0005886//plasma membrane
CL10050.Contig2_All	2448	1214	23.6708	1355	29.7373	548	14.791	580	16.0595	1362	25.9323	1126	29.0141	gi|225468765|ref|XP_002272552.1|	689.5	0	PREDICTED: BTB/POZ domain-containing protein At5g66560-like [Vitis vinifera]	gi|297601657|ref|NM_001057750.2|	139	1e-29	Oryza sativa Japonica Group Os03g0738900 (Os03g0738900) mRNA, complete cds	sp|Q94A73|Y5656_ARATH	624	8e-179	BTB/POZ domain-containing protein At5g66560 OS=Arabidopsis thaliana GN=At5g66560 PE=2 SV=2	Cgl1939	63.2	2e-09	COG0532	Translation initiation factor 2 (IF-2; GTPase)	K14325	8e-13	74.3	pop:POPTR_823076	RNA-binding protein with serine-rich domain 1	GO:0050896//response to stimulus	-	GO:0005886//plasma membrane
CL10051.Contig1_All	631	21	1.5885	21	1.788	23	2.4084	15	1.6113	29	2.1421	19	1.8994	--	--	--	--	--	--	--	--	--	--	--	--	--	--	--	--	--	--	--	--	--	--	-	-	-
CL10051.Contig2_All	428	9	1.0037	4	0.5021	8	1.235	15	2.3755	17	1.8513	6	0.8843	--	--	--	--	--	--	--	--	--	--	--	--	--	--	--	--	--	--	--	--	--	--	-	-	-
CL10052.Contig1_All	1864	234	5.9921	87	2.5075	274	9.7126	309	11.2364	134	3.3507	216	7.3095	gi|225438375|ref|XP_002274622.1|	218	0	PREDICTED: ABC transporter G family member 5 isoform 1 [Vitis vinifera]	gi|356512847|ref|XM_003525079.1|	85.7	1e-13	PREDICTED: Glycine max ABC transporter G family member 5-like (LOC100789722), mRNA	sp|Q9SIT6|AB5G_ARATH	466	2e-131	ABC transporter G family member 5 OS=Arabidopsis thaliana GN=ABCG5 PE=2 SV=1	YCR011c_2	166	1e-40	COG1131	ABC-type multidrug transport system, ATPase component	K12843	6e-71	266	vvi:100248403	U4/U6 small nuclear ribonucleoprotein PRP3	GO:0010103//stomatal complex morphogenesis	GO:0042626//ATPase activity, coupled to transmembrane movement of substances;GO:0000166//nucleotide binding	-
CL10052.Contig2_All	1953	272	6.6477	91	2.5033	308	10.4202	278	9.6485	173	4.1288	237	7.6547	gi|225438375|ref|XP_002274622.1|	741.1	0	PREDICTED: ABC transporter G family member 5 isoform 1 [Vitis vinifera]	gi|356512847|ref|XM_003525079.1|	85.7	2e-13	PREDICTED: Glycine max ABC transporter G family member 5-like (LOC100789722), mRNA	sp|Q9SIT6|AB5G_ARATH	707	0	ABC transporter G family member 5 OS=Arabidopsis thaliana GN=ABCG5 PE=2 SV=1	YCR011c_2	166	1e-40	COG1131	ABC-type multidrug transport system, ATPase component	K12843	8e-101	366	vvi:100248403	U4/U6 small nuclear ribonucleoprotein PRP3	GO:0010103//stomatal complex morphogenesis;GO:0006200//ATP catabolic process	GO:0042626//ATPase activity, coupled to transmembrane movement of substances;GO:0005524//ATP binding	GO:0016020//membrane
CL10053.Contig1_All	686	765	53.2284	1078	84.4244	881	84.8558	909	89.8165	1064	72.2925	469	43.1252	gi|226502010|ref|NP_001144296.1|	156.8	2e-37	uncharacterized protein LOC100277183 [Zea mays]	gi|326523968|dbj|AK365792.1|	85.7	5e-14	Hordeum vulgare subsp. vulgare mRNA for predicted protein, complete cds, clone: NIASHv2037M13	--	--	--	--	--	--	--	--	--	--	--	--	--	--	GO:0009965//leaf morphogenesis;GO:0030154//cell differentiation;GO:0030003//cellular cation homeostasis;GO:0070838//divalent metal ion transport;GO:0045893//positive regulation of transcription, DNA-dependent;GO:0043085//positive regulation of catalytic activity	GO:0031072//heat shock protein binding;GO:0051082//unfolded protein binding	GO:0009535//chloroplast thylakoid membrane
CL10053.Contig2_All	633	490	36.9486	643	54.5734	598	62.4205	540	57.8237	735	54.1202	414	41.2552	gi|226502010|ref|NP_001144296.1|	157.9	9e-38	uncharacterized protein LOC100277183 [Zea mays]	gi|226502009|ref|NM_001150824.1|	61.9	7e-07	Zea mays uncharacterized LOC100277183 (LOC100277183), mRNA	--	--	--	--	--	--	--	--	--	--	--	--	--	--	GO:0009965//leaf morphogenesis;GO:0030154//cell differentiation;GO:0030003//cellular cation homeostasis;GO:0070838//divalent metal ion transport;GO:0045893//positive regulation of transcription, DNA-dependent;GO:0043085//positive regulation of catalytic activity	GO:0031072//heat shock protein binding;GO:0051082//unfolded protein binding	GO:0009535//chloroplast thylakoid membrane
CL10054.Contig1_All	527	10	0.9057	15	1.5292	6	0.7523	11	1.4148	7	0.6191	9	1.0772	gi|356572942|ref|XP_003554624.1|	78.6	4e-14	PREDICTED: GATA transcription factor 16-like [Glycine max]	gi|223950416|gb|BT064595.1|	63.9	1e-07	Zea mays full-length cDNA clone ZM_BFc0188D02 mRNA, complete cds	sp|Q9FJ10|GAT16_ARATH	71.6	2e-13	GATA transcription factor 16 OS=Arabidopsis thaliana GN=GATA16 PE=2 SV=1	YMR136w	53.9	1e-07	COG5641	GATA Zn-finger-containing transcription factor	--	--	--	--	--	GO:0009407//toxin catabolic process;GO:0006355//regulation of transcription, DNA-dependent	GO:0003700//sequence-specific DNA binding transcription factor activity;GO:0043565//sequence-specific DNA binding;GO:0008270//zinc ion binding	-
CL10055.Contig1_All	456	43	4.501	10	1.1782	8	1.1592	10	1.4865	8	0.8177	25	3.4583	--	--	--	--	--	--	--	--	--	--	--	--	--	--	--	--	--	--	--	--	--	--	-	-	-
CL10055.Contig2_All	521	50	4.5808	16	1.6499	16	2.0291	16	2.0816	19	1.6998	37	4.4797	--	--	--	--	--	--	--	--	--	--	--	--	--	--	--	--	--	--	--	--	--	--	-	-	-
CL10056.Contig1_All	343	7	0.9741	7	1.0964	9	1.7337	10	1.9762	18	2.446	4	0.7356	gi|15240153|ref|NP_201497.1|	182.2	1e-45	Prolyl oligopeptidase family protein [Arabidopsis thaliana] >gi|9758541|dbj|BAB08935.1| protease-like [Arabidopsis thaliana] >gi|332010901|gb|AED98284.1| Prolyl oligopeptidase family protein [Arabidopsis thaliana]	gi|356561280|ref|XM_003548863.1|	65.9	2e-08	PREDICTED: Glycine max protease 2-like (LOC100819212), mRNA	--	--	--	--	alr3911	59.3	2e-09	COG1770	Protease II	K01354	2e-10	62.4	gmx:100820540	oligopeptidase B [EC:3.4.21.83]	GO:0006508//proteolysis	GO:0070008//serine-type exopeptidase activity;GO:0004252//serine-type endopeptidase activity	GO:0016020//membrane;GO:0005634//nucleus
CL10056.Contig2_All	2518	189	3.5827	208	4.4379	113	2.9652	96	2.5842	409	7.5708	91	2.2796	gi|51535946|dbj|BAD38028.1|	1070.5	0	putative oligopeptidase [Oryza sativa Japonica Group]	--	--	--	--	--	--	--	--	alr3911	303	7e-82	COG1770	Protease II	K01354	3e-78	291	smo:SELMODRAFT_173264	oligopeptidase B [EC:3.4.21.83]	GO:0006508//proteolysis	GO:0004252//serine-type endopeptidase activity	GO:0016020//membrane;GO:0044444//cytoplasmic part;GO:0005634//nucleus
CL10057.Contig1_All	250	8	1.5274	0	0	1	0.2643	0	0	6	1.1186	3	0.7569	--	--	--	--	--	--	--	--	--	--	--	--	--	--	--	--	--	--	--	--	--	--	-	-	-
CL10057.Contig2_All	740	25	1.6126	7	0.5082	34	3.0358	22	2.0151	11	0.6928	11	0.9377	--	--	--	--	--	--	--	--	--	--	--	--	--	--	--	--	--	--	--	--	--	--	-	-	-
CL10058.Contig1_All	1407	72	2.4426	60	2.291	54	2.5359	41	1.9752	79	2.617	57	2.5554	gi|255567076|ref|XP_002524520.1|	49.7	1e-106	rab3 gtpase-activating protein non-catalytic subunit, putative [Ricinus communis] >gi|223536194|gb|EEF37847.1| rab3 gtpase-activating protein non-catalytic subunit, putative [Ricinus communis]	gi|225311789|dbj|AK326724.1|	103	5e-19	Solanum lycopersicum cDNA, clone: LEFL2012I21, HTC in fruit	--	--	--	--	--	--	--	--	--	--	--	--	--	--	-	-	GO:0005737//cytoplasm
CL10058.Contig2_All	1334	93	3.3276	92	3.7051	101	5.0026	82	4.1665	100	3.494	68	3.2154	gi|255567076|ref|XP_002524520.1|	107.1	8e-127	rab3 gtpase-activating protein non-catalytic subunit, putative [Ricinus communis] >gi|223536194|gb|EEF37847.1| rab3 gtpase-activating protein non-catalytic subunit, putative [Ricinus communis]	gi|225311789|dbj|AK326724.1|	107	3e-20	Solanum lycopersicum cDNA, clone: LEFL2012I21, HTC in fruit	--	--	--	--	--	--	--	--	--	--	--	--	--	--	-	-	GO:0005737//cytoplasm
CL10058.Contig3_All	1501	106	3.3708	73	2.6129	72	3.1694	78	3.5223	129	4.0058	76	3.1939	gi|225461677|ref|XP_002285458.1|	116.3	5e-127	PREDICTED: rab3 GTPase-activating protein non-catalytic subunit [Vitis vinifera] >gi|302142895|emb|CBI20190.3| unnamed protein product [Vitis vinifera]	gi|225311789|dbj|AK326724.1|	103	5e-19	Solanum lycopersicum cDNA, clone: LEFL2012I21, HTC in fruit	--	--	--	--	--	--	--	--	--	--	--	--	--	--	-	-	GO:0005737//cytoplasm
CL10059.Contig1_All	399	8	0.957	2	0.2693	5	0.828	4	0.6795	10	1.1682	1	0.1581	gi|168059277|ref|XP_001781630.1|	51.2	4e-06	predicted protein [Physcomitrella patens subsp. patens] >gi|162666944|gb|EDQ53586.1| predicted protein [Physcomitrella patens subsp. patens]	gi|20069018|gb|AF469941.1|	69.9	2e-09	Silene flos-cuculi clone Cuculi12 microsatellite sequence	sp|Q8H0U8|RH42_ARATH	52.4	8e-08	DEAD-box ATP-dependent RNA helicase 42 OS=Arabidopsis thaliana GN=RH42 PE=1 SV=2	--	--	--	--	--	K12811	6e-10	60.8	ppp:PHYPADRAFT_149955	ATP-dependent RNA helicase DDX46/PRP5 [EC:3.6.4.13]	-	-	-
CL10059.Contig2_All	218	1	0.219	1	0.2464	4	1.2124	1	0.3109	2	0.4276	0	0	--	--	--	--	--	--	--	--	--	--	--	--	--	--	--	--	--	--	--	--	--	--	-	-	-
CL1006.Contig1_All	3495	1089	14.8726	815	12.5281	1731	32.725	1511	29.3044	1209	16.1233	1137	20.5208	gi|115447171|ref|NP_001047365.1|	1248.4	0	Os02g0603800 [Oryza sativa Japonica Group] >gi|75261413|sp|Q6K8J4.1|ISPG_ORYSJ RecName: Full=4-hydroxy-3-methylbut-2-en-1-yl diphosphate synthase, chloroplastic; AltName: Full=1-hydroxy-2-methyl-2-(E)-butenyl 4-diphosphate synthase; Flags: Precursor >gi|113536896|dbj|BAF09279.1| Os02g0603800 [Oryza sativa Japonica Group]	gi|359478340|ref|XM_002285094.2|	509	1e-141	PREDICTED: Vitis vinifera 4-hydroxy-3-methylbut-2-en-1-yl diphosphate synthase-like (LOC100257071), mRNA	sp|Q6K8J4|ISPG_ORYSJ	1248	0	4-hydroxy-3-methylbut-2-en-1-yl diphosphate synthase, chloroplastic OS=Oryza sativa subsp. japonica GN=ISPG PE=2 SV=1	CPn0373	313	1e-84	COG0821	Enzyme involved in the deoxyxylulose pathway of isoprenoid biosynthesis	K03526	0	1248	osa:4329911	(E)-4-hydroxy-3-methylbut-2-enyl-diphosphate synthase [EC:1.17.7.1]	GO:0044272//sulfur compound biosynthetic process;GO:0009108//coenzyme biosynthetic process;GO:0008652//cellular amino acid biosynthetic process;GO:0009695//jasmonic acid biosynthetic process;GO:0009697//salicylic acid biosynthetic process;GO:0019760//glucosinolate metabolic process;GO:0016117//carotenoid biosynthetic process;GO:0010114//response to red light;GO:0010155//regulation of proton trans…	GO:0005506//iron ion binding;GO:0005351//sugar:hydrogen symporter activity;GO:0046429//4-hydroxy-3-methylbut-2-en-1-yl diphosphate synthase activity;GO:0051539//4 iron, 4 sulfur cluster binding	GO:0009570//chloroplast stroma;GO:0009941//chloroplast envelope;GO:0005634//nucleus
CL1006.Contig2_All	3385	1632	23.0127	1232	19.5535	2673	52.1759	2400	48.0583	1808	24.8952	1155	21.5231	gi|115447171|ref|NP_001047365.1|	1247.7	0	Os02g0603800 [Oryza sativa Japonica Group] >gi|75261413|sp|Q6K8J4.1|ISPG_ORYSJ RecName: Full=4-hydroxy-3-methylbut-2-en-1-yl diphosphate synthase, chloroplastic; AltName: Full=1-hydroxy-2-methyl-2-(E)-butenyl 4-diphosphate synthase; Flags: Precursor >gi|113536896|dbj|BAF09279.1| Os02g0603800 [Oryza sativa Japonica Group]	gi|359478340|ref|XM_002285094.2|	509	1e-141	PREDICTED: Vitis vinifera 4-hydroxy-3-methylbut-2-en-1-yl diphosphate synthase-like (LOC100257071), mRNA	sp|Q6K8J4|ISPG_ORYSJ	1247	0	4-hydroxy-3-methylbut-2-en-1-yl diphosphate synthase, chloroplastic OS=Oryza sativa subsp. japonica GN=ISPG PE=2 SV=1	CPn0373	313	1e-84	COG0821	Enzyme involved in the deoxyxylulose pathway of isoprenoid biosynthesis	K03526	0	1247	osa:4329911	(E)-4-hydroxy-3-methylbut-2-enyl-diphosphate synthase [EC:1.17.7.1]	GO:0044272//sulfur compound biosynthetic process;GO:0009108//coenzyme biosynthetic process;GO:0008652//cellular amino acid biosynthetic process;GO:0009695//jasmonic acid biosynthetic process;GO:0009697//salicylic acid biosynthetic process;GO:0019760//glucosinolate metabolic process;GO:0016117//carotenoid biosynthetic process;GO:0010114//response to red light;GO:0010155//regulation of proton trans…	GO:0005506//iron ion binding;GO:0005351//sugar:hydrogen symporter activity;GO:0046429//4-hydroxy-3-methylbut-2-en-1-yl diphosphate synthase activity;GO:0051539//4 iron, 4 sulfur cluster binding	GO:0009570//chloroplast stroma;GO:0009941//chloroplast envelope;GO:0005634//nucleus
CL1006.Contig3_All	3509	1030	14.0107	772	11.8197	1645	30.9751	1561	30.1534	1163	15.448	1137	20.439	gi|115447171|ref|NP_001047365.1|	1248.4	0	Os02g0603800 [Oryza sativa Japonica Group] >gi|75261413|sp|Q6K8J4.1|ISPG_ORYSJ RecName: Full=4-hydroxy-3-methylbut-2-en-1-yl diphosphate synthase, chloroplastic; AltName: Full=1-hydroxy-2-methyl-2-(E)-butenyl 4-diphosphate synthase; Flags: Precursor >gi|113536896|dbj|BAF09279.1| Os02g0603800 [Oryza sativa Japonica Group]	gi|359478340|ref|XM_002285094.2|	509	1e-141	PREDICTED: Vitis vinifera 4-hydroxy-3-methylbut-2-en-1-yl diphosphate synthase-like (LOC100257071), mRNA	sp|Q6K8J4|ISPG_ORYSJ	1248	0	4-hydroxy-3-methylbut-2-en-1-yl diphosphate synthase, chloroplastic OS=Oryza sativa subsp. japonica GN=ISPG PE=2 SV=1	CPn0373	313	1e-84	COG0821	Enzyme involved in the deoxyxylulose pathway of isoprenoid biosynthesis	K03526	0	1248	osa:4329911	(E)-4-hydroxy-3-methylbut-2-enyl-diphosphate synthase [EC:1.17.7.1]	GO:0044272//sulfur compound biosynthetic process;GO:0009108//coenzyme biosynthetic process;GO:0008652//cellular amino acid biosynthetic process;GO:0009695//jasmonic acid biosynthetic process;GO:0009697//salicylic acid biosynthetic process;GO:0019760//glucosinolate metabolic process;GO:0016117//carotenoid biosynthetic process;GO:0010114//response to red light;GO:0010155//regulation of proton trans…	GO:0005506//iron ion binding;GO:0005351//sugar:hydrogen symporter activity;GO:0046429//4-hydroxy-3-methylbut-2-en-1-yl diphosphate synthase activity;GO:0051539//4 iron, 4 sulfur cluster binding	GO:0009570//chloroplast stroma;GO:0009941//chloroplast envelope;GO:0005634//nucleus
CL1006.Contig4_All	3532	971	13.1221	691	10.5107	1511	28.2666	1398	26.8289	1070	14.1201	1073	19.1629	gi|115447171|ref|NP_001047365.1|	471.9	0	Os02g0603800 [Oryza sativa Japonica Group] >gi|75261413|sp|Q6K8J4.1|ISPG_ORYSJ RecName: Full=4-hydroxy-3-methylbut-2-en-1-yl diphosphate synthase, chloroplastic; AltName: Full=1-hydroxy-2-methyl-2-(E)-butenyl 4-diphosphate synthase; Flags: Precursor >gi|113536896|dbj|BAF09279.1| Os02g0603800 [Oryza sativa Japonica Group]	gi|359478340|ref|XM_002285094.2|	509	1e-141	PREDICTED: Vitis vinifera 4-hydroxy-3-methylbut-2-en-1-yl diphosphate synthase-like (LOC100257071), mRNA	sp|Q6K8J4|ISPG_ORYSJ	780	0	4-hydroxy-3-methylbut-2-en-1-yl diphosphate synthase, chloroplastic OS=Oryza sativa subsp. japonica GN=ISPG PE=2 SV=1	CPn0373	313	1e-84	COG0821	Enzyme involved in the deoxyxylulose pathway of isoprenoid biosynthesis	K03526	0	780	osa:4329911	(E)-4-hydroxy-3-methylbut-2-enyl-diphosphate synthase [EC:1.17.7.1]	GO:0055114//oxidation-reduction process;GO:0009862//systemic acquired resistance, salicylic acid mediated signaling pathway;GO:0009401//phosphoenolpyruvate-dependent sugar phosphotransferase system;GO:0009617//response to bacterium;GO:0016114//terpenoid biosynthetic process	GO:0051539//4 iron, 4 sulfur cluster binding;GO:0046429//4-hydroxy-3-methylbut-2-en-1-yl diphosphate synthase activity;GO:0005351//sugar:hydrogen symporter activity;GO:0005506//iron ion binding	GO:0009941//chloroplast envelope;GO:0009570//chloroplast stroma
CL1006.Contig5_All	3617	924	12.1935	692	10.2785	1433	26.1774	1285	24.0808	950	12.2419	1079	18.8172	gi|115447171|ref|NP_001047365.1|	473.4	0	Os02g0603800 [Oryza sativa Japonica Group] >gi|75261413|sp|Q6K8J4.1|ISPG_ORYSJ RecName: Full=4-hydroxy-3-methylbut-2-en-1-yl diphosphate synthase, chloroplastic; AltName: Full=1-hydroxy-2-methyl-2-(E)-butenyl 4-diphosphate synthase; Flags: Precursor >gi|113536896|dbj|BAF09279.1| Os02g0603800 [Oryza sativa Japonica Group]	gi|359478340|ref|XM_002285094.2|	509	1e-141	PREDICTED: Vitis vinifera 4-hydroxy-3-methylbut-2-en-1-yl diphosphate synthase-like (LOC100257071), mRNA	sp|Q6K8J4|ISPG_ORYSJ	780	0	4-hydroxy-3-methylbut-2-en-1-yl diphosphate synthase, chloroplastic OS=Oryza sativa subsp. japonica GN=ISPG PE=2 SV=1	CPn0373	313	1e-84	COG0821	Enzyme involved in the deoxyxylulose pathway of isoprenoid biosynthesis	K03526	0	780	osa:4329911	(E)-4-hydroxy-3-methylbut-2-enyl-diphosphate synthase [EC:1.17.7.1]	GO:0055114//oxidation-reduction process;GO:0009862//systemic acquired resistance, salicylic acid mediated signaling pathway;GO:0009401//phosphoenolpyruvate-dependent sugar phosphotransferase system;GO:0009617//response to bacterium;GO:0016114//terpenoid biosynthetic process	GO:0051539//4 iron, 4 sulfur cluster binding;GO:0046429//4-hydroxy-3-methylbut-2-en-1-yl diphosphate synthase activity;GO:0005351//sugar:hydrogen symporter activity;GO:0005506//iron ion binding	GO:0009941//chloroplast envelope;GO:0009570//chloroplast stroma
CL1006.Contig6_All	3515	1032	14.0139	708	10.8213	1567	29.456	1455	28.0578	1119	14.8382	1136	20.3861	gi|115447171|ref|NP_001047365.1|	1250	0	Os02g0603800 [Oryza sativa Japonica Group] >gi|75261413|sp|Q6K8J4.1|ISPG_ORYSJ RecName: Full=4-hydroxy-3-methylbut-2-en-1-yl diphosphate synthase, chloroplastic; AltName: Full=1-hydroxy-2-methyl-2-(E)-butenyl 4-diphosphate synthase; Flags: Precursor >gi|113536896|dbj|BAF09279.1| Os02g0603800 [Oryza sativa Japonica Group]	gi|359478340|ref|XM_002285094.2|	509	1e-141	PREDICTED: Vitis vinifera 4-hydroxy-3-methylbut-2-en-1-yl diphosphate synthase-like (LOC100257071), mRNA	sp|Q6K8J4|ISPG_ORYSJ	1249	0	4-hydroxy-3-methylbut-2-en-1-yl diphosphate synthase, chloroplastic OS=Oryza sativa subsp. japonica GN=ISPG PE=2 SV=1	CPn0373	313	1e-84	COG0821	Enzyme involved in the deoxyxylulose pathway of isoprenoid biosynthesis	K03526	0	1249	osa:4329911	(E)-4-hydroxy-3-methylbut-2-enyl-diphosphate synthase [EC:1.17.7.1]	GO:0044272//sulfur compound biosynthetic process;GO:0009108//coenzyme biosynthetic process;GO:0008652//cellular amino acid biosynthetic process;GO:0009695//jasmonic acid biosynthetic process;GO:0009697//salicylic acid biosynthetic process;GO:0019760//glucosinolate metabolic process;GO:0016117//carotenoid biosynthetic process;GO:0010114//response to red light;GO:0010155//regulation of proton trans…	GO:0005506//iron ion binding;GO:0005351//sugar:hydrogen symporter activity;GO:0046429//4-hydroxy-3-methylbut-2-en-1-yl diphosphate synthase activity;GO:0051539//4 iron, 4 sulfur cluster binding	GO:0009570//chloroplast stroma;GO:0009941//chloroplast envelope;GO:0005634//nucleus
CL10060.Contig1_All	1599	150	4.4776	148	4.9726	122	5.0413	111	4.7053	212	6.1796	79	3.1165	gi|225444203|ref|XP_002270373.1|	349.7	7e-95	PREDICTED: uncharacterized CRM domain-containing protein At3g25440, chloroplastic [Vitis vinifera] >gi|296089227|emb|CBI38999.3| unnamed protein product [Vitis vinifera]	gi|115467731|ref|NM_001064000.1|	101	2e-18	Oryza sativa Japonica Group Os06g0304500 (Os06g0304500) mRNA, complete cds	sp|Q67XL4|Y3544_ARATH	187	1e-47	Uncharacterized CRM domain-containing protein At3g25440, chloroplastic OS=Arabidopsis thaliana GN=At3g25440 PE=2 SV=1	--	--	--	--	--	--	--	--	--	--	-	GO:0003723//RNA binding	GO:0005739//mitochondrion;GO:0009507//chloroplast
CL10061.Contig1_All	337	10	1.4164	14	2.2319	8	1.5685	7	1.4079	22	3.0428	6	1.1231	--	--	--	--	--	--	--	--	--	--	--	--	--	--	--	--	--	--	--	--	--	--	-	-	-
CL10061.Contig2_All	1889	214	5.4074	283	8.0487	226	7.9051	202	7.2483	344	8.4879	147	4.9087	gi|357114268|ref|XP_003558922.1|	609	7e-173	PREDICTED: DUF21 domain-containing protein At1g47330-like [Brachypodium distachyon]	gi|115450438|ref|NM_001055355.1|	165	2e-37	Oryza sativa Japonica Group Os03g0125800 (Os03g0125800) mRNA, complete cds	sp|Q9LTD8|Y5279_ARATH	516	2e-146	DUF21 domain-containing protein At5g52790 OS=Arabidopsis thaliana GN=CBSDUF5 PE=2 SV=2	SPCC4B3.03c	222	2e-57	COG1253	Hemolysins and related proteins containing CBS domains	--	--	--	--	--	-	-	GO:0016020//membrane;GO:0016023//cytoplasmic membrane-bounded vesicle
CL10061.Contig3_All	220	9	1.9527	15	3.663	9	2.703	5	1.5405	20	4.2372	7	2.007	gi|218192002|gb|EEC74429.1|	123.6	7e-28	hypothetical protein OsI_09806 [Oryza sativa Indica Group]	gi|356561499|ref|XM_003548971.1|	93.7	6e-17	PREDICTED: Glycine max DUF21 domain-containing protein At5g52790-like (LOC100798424), mRNA	sp|Q67XQ0|Y4424_ARATH	103	2e-23	DUF21 domain-containing protein At4g14240 OS=Arabidopsis thaliana GN=CBSDUF1 PE=2 SV=1	SPCC4B3.03c	58.5	3e-09	COG1253	Hemolysins and related proteins containing CBS domains	--	--	--	--	--	-	-	GO:0016023//cytoplasmic membrane-bounded vesicle;GO:0016020//membrane
CL10062.Contig1_All	443	18	1.9394	27	3.2744	11	1.6407	7	1.0711	27	2.8408	14	1.9935	--	--	--	--	--	--	--	--	--	--	--	--	--	--	--	--	--	--	--	--	--	--	-	-	-
CL10063.Contig1_All	337	20	2.8327	2	0.3188	8	1.5685	19	3.8216	17	2.3512	14	2.6205	--	--	--	--	--	--	--	--	--	--	--	--	--	--	--	--	--	--	--	--	--	--	-	-	-
CL10063.Contig2_All	1183	166	6.6978	95	4.3143	134	7.4843	89	5.0994	132	5.2007	84	4.479	gi|297734076|emb|CBI15323.3|	266.5	5e-70	unnamed protein product [Vitis vinifera]	--	--	--	--	--	--	--	--	YGR101w	77	6e-14	COG0705	Uncharacterized membrane protein (homolog of Drosophila rhomboid)	K09650	7e-17	86.7	cme:CMP210C	rhomboid-like protein [EC:3.4.21.105]	-	-	GO:0016020//membrane;GO:0005739//mitochondrion
CL10064.Contig1_All	287	467	77.6677	1165	218.081	189	43.512	274	64.712	951	154.445	304	66.815	--	--	--	--	--	--	--	--	--	--	--	--	--	--	--	--	--	--	--	--	--	--	-	-	-
CL10064.Contig2_All	1322	5865	211.759	14425	586.216	2770	138.445	3316	170.02	10861	382.925	5843	278.796	gi|255556984|ref|XP_002519525.1|	278.9	1e-73	ribonucleoprotein, chloroplast, putative [Ricinus communis] >gi|223541388|gb|EEF42939.1| ribonucleoprotein, chloroplast, putative [Ricinus communis]	gi|242385638|emb|FP098641.1|	95.6	1e-16	Phyllostachys edulis cDNA clone: bphylf028o08, full insert sequence	sp|Q08935|ROC1_NICSY	251	7e-67	29 kDa ribonucleoprotein A, chloroplastic OS=Nicotiana sylvestris PE=2 SV=1	SPAC140.02	100	7e-21	COG0724	RNA-binding proteins (RRM domain)	K11294	3e-44	177	smo:SELMODRAFT_15428	nucleolin	GO:0006950//response to stress	GO:0003676//nucleic acid binding	GO:0009526//plastid envelope;GO:0044434//chloroplast part;GO:0009579//thylakoid
CL10064.Contig3_All	1251	6716	256.247	16211	696.187	3210	169.542	3802	206.002	11942	444.934	5636	284.181	gi|255556984|ref|XP_002519525.1|	276.2	7e-73	ribonucleoprotein, chloroplast, putative [Ricinus communis] >gi|223541388|gb|EEF42939.1| ribonucleoprotein, chloroplast, putative [Ricinus communis]	gi|242385638|emb|FP098641.1|	95.6	1e-16	Phyllostachys edulis cDNA clone: bphylf028o08, full insert sequence	sp|Q08935|ROC1_NICSY	257	8e-69	29 kDa ribonucleoprotein A, chloroplastic OS=Nicotiana sylvestris PE=2 SV=1	SPAC140.02	98.2	3e-20	COG0724	RNA-binding proteins (RRM domain)	K11294	8e-46	182	smo:SELMODRAFT_15428	nucleolin	GO:0006950//response to stress	GO:0003676//nucleic acid binding	GO:0009526//plastid envelope;GO:0044434//chloroplast part;GO:0009579//thylakoid
CL10064.Contig4_All	292	420	68.655	1033	190.06	183	41.4093	226	52.4616	769	122.749	300	64.8068	--	--	--	--	--	--	--	--	--	--	--	--	--	--	--	--	--	--	--	--	--	--	-	-	-
CL10065.Contig1_All	3955	1353	16.3289	500	6.792	898	15.0024	883	15.1332	1007	11.8675	967	15.4228	gi|242062846|ref|XP_002452712.1|	1840.5	0	hypothetical protein SORBIDRAFT_04g031170 [Sorghum bicolor] >gi|241932543|gb|EES05688.1| hypothetical protein SORBIDRAFT_04g031170 [Sorghum bicolor]	gi|115448046|ref|NM_001054338.1|	131	6e-27	Oryza sativa Japonica Group Os02g0693700 (Os02g0693700) mRNA, complete cds	sp|Q8LPK2|AB2B_ARATH	1763	0	ABC transporter B family member 2 OS=Arabidopsis thaliana GN=ABCB2 PE=1 SV=3	SPCC663.03	707	0	COG1132	ABC-type multidrug transport system, ATPase and permease components	K05658	0	1840	sbi:SORBI_04g031170	ATP-binding cassette, subfamily B (MDR/TAP), member 1	GO:0010048//vernalization response;GO:0010541//acropetal auxin transport;GO:0043481//anthocyanin accumulation in tissues in response to UV light;GO:0010540//basipetal auxin transport;GO:0010315//auxin efflux;GO:0055085//transmembrane transport;GO:0006200//ATP catabolic process;GO:0048440//carpel development	GO:0010329//auxin efflux transmembrane transporter activity;GO:0042626//ATPase activity, coupled to transmembrane movement of substances;GO:0005524//ATP binding	GO:0016021//integral to membrane;GO:0009507//chloroplast;GO:0005886//plasma membrane;GO:0005739//mitochondrion
CL10065.Contig2_All	2660	499	8.9542	138	2.7872	349	8.6691	346	8.8168	405	7.0966	474	11.2403	gi|242062846|ref|XP_002452712.1|	426.8	8e-118	hypothetical protein SORBIDRAFT_04g031170 [Sorghum bicolor] >gi|241932543|gb|EES05688.1| hypothetical protein SORBIDRAFT_04g031170 [Sorghum bicolor]	gi|357143207|ref|XM_003572793.1|	97.6	5e-17	PREDICTED: Brachypodium distachyon ABC transporter B family member 2-like (LOC100832253), mRNA	sp|Q8LPK2|AB2B_ARATH	1170	0	ABC transporter B family member 2 OS=Arabidopsis thaliana GN=ABCB2 PE=1 SV=3	SPCC663.03	430	7e-120	COG1132	ABC-type multidrug transport system, ATPase and permease components	K05658	0	1228	sbi:SORBI_04g031170	ATP-binding cassette, subfamily B (MDR/TAP), member 1	GO:0010048//vernalization response;GO:0010541//acropetal auxin transport;GO:0043481//anthocyanin accumulation in tissues in response to UV light;GO:0010540//basipetal auxin transport;GO:0010315//auxin efflux;GO:0055085//transmembrane transport;GO:0006200//ATP catabolic process;GO:0048440//carpel development	GO:0010329//auxin efflux transmembrane transporter activity;GO:0008559//xenobiotic-transporting ATPase activity;GO:0005524//ATP binding	GO:0016021//integral to membrane;GO:0009507//chloroplast;GO:0005886//plasma membrane;GO:0005739//mitochondrion
CL10066.Contig1_All	3028	2638	41.5838	1610	28.5656	3009	65.6592	2822	63.1709	2786	42.8845	2145	44.6841	gi|225434670|ref|XP_002279721.1|	1141	0	PREDICTED: ATP-dependent zinc metalloprotease FTSH 9, chloroplastic-like [Vitis vinifera]	gi|225434669|ref|XM_002279685.1|	238	3e-59	PREDICTED: Vitis vinifera ATP-dependent zinc metalloprotease FTSH 9, chloroplastic-like (LOC100265577), mRNA	sp|Q6H6R9|FTSH7_ORYSJ	1062	0	ATP-dependent zinc metalloprotease FTSH 7, chloroplastic OS=Oryza sativa subsp. japonica GN=FTSH7 PE=3 SV=1	all4936	491	3e-138	COG0465	ATP-dependent Zn proteases	K03798	0	1140	vvi:100265577	cell division protease FtsH [EC:3.4.24.-]	GO:0006200//ATP catabolic process;GO:0010304//PSII associated light-harvesting complex II catabolic process;GO:0051301//cell division;GO:0006508//proteolysis	GO:0008270//zinc ion binding;GO:0004176//ATP-dependent peptidase activity;GO:0004222//metalloendopeptidase activity;GO:0005524//ATP binding;GO:0008568//microtubule-severing ATPase activity	GO:0016021//integral to membrane;GO:0009941//chloroplast envelope
CL10066.Contig2_All	2910	2005	32.8872	1274	23.5207	2127	48.2952	2168	50.499	2279	36.5029	2100	45.5206	gi|225434670|ref|XP_002279721.1|	499.2	0	PREDICTED: ATP-dependent zinc metalloprotease FTSH 9, chloroplastic-like [Vitis vinifera]	gi|225434669|ref|XM_002279685.1|	190	5e-45	PREDICTED: Vitis vinifera ATP-dependent zinc metalloprotease FTSH 9, chloroplastic-like (LOC100265577), mRNA	sp|Q6H6R9|FTSH7_ORYSJ	580	0	ATP-dependent zinc metalloprotease FTSH 7, chloroplastic OS=Oryza sativa subsp. japonica GN=FTSH7 PE=3 SV=1	all4936	265	3e-133	COG0465	ATP-dependent Zn proteases	K03798	0	648	vvi:100265577	cell division protease FtsH [EC:3.4.24.-]	GO:0006200//ATP catabolic process;GO:0010304//PSII associated light-harvesting complex II catabolic process;GO:0051301//cell division;GO:0006508//proteolysis	GO:0008270//zinc ion binding;GO:0004176//ATP-dependent peptidase activity;GO:0004222//metalloendopeptidase activity;GO:0005524//ATP binding	GO:0016021//integral to membrane;GO:0009941//chloroplast envelope
CL10067.Contig1_All	1131	319	13.4628	375	17.8132	264	15.4231	251	15.0428	455	18.751	255	14.222	gi|357158783|ref|XP_003578239.1|	429.9	3e-119	PREDICTED: zinc-binding alcohol dehydrogenase domain-containing protein 2-like [Brachypodium distachyon]	gi|357158782|ref|XM_003578191.1|	119	6e-24	PREDICTED: Brachypodium distachyon zinc-binding alcohol dehydrogenase domain-containing protein 2-like (LOC100822589), mRNA	sp|Q6WAU0|PULR_MENPI	114	1e-25	(+)-pulegone reductase OS=Mentha piperita PE=1 SV=1	all5008	222	1e-57	COG2130	Putative NADP-dependent oxidoreductases	K07119	3e-120	429	bdi:100822589		GO:0031348//negative regulation of defense response;GO:0006635//fatty acid beta-oxidation;GO:0009867//jasmonic acid mediated signaling pathway;GO:0009697//salicylic acid biosynthetic process;GO:0006833//water transport;GO:0009862//systemic acquired resistance, salicylic acid mediated signaling pathway;GO:0010363//regulation of plant-type hypersensitive response;GO:0010310//regulation of hydrogen …	GO:0008752//FMN reductase activity;GO:0008270//zinc ion binding;GO:0000166//nucleotide binding;GO:0016747//transferase activity, transferring acyl groups other than amino-acyl groups;GO:0003960//NADPH:quinone reductase activity;GO:0016404//15-hydroxyprostaglandin dehydrogenase (NAD+) activity	GO:0005777//peroxisome;GO:0005829//cytosol;GO:0009570//chloroplast stroma;GO:0005886//plasma membrane;GO:0005739//mitochondrion
CL10067.Contig2_All	2305	1163	24.0832	1183	27.5732	941	26.9742	892	26.2307	1755	35.488	702	19.2109	gi|357475423|ref|XP_003607997.1|	867.8	0	15-hydroxyprostaglandin dehydrogenase [Medicago truncatula] >gi|355509052|gb|AES90194.1| 15-hydroxyprostaglandin dehydrogenase [Medicago truncatula]	gi|357158782|ref|XM_003578191.1|	119	1e-23	PREDICTED: Brachypodium distachyon zinc-binding alcohol dehydrogenase domain-containing protein 2-like (LOC100822589), mRNA	sp|Q6WAU0|PULR_MENPI	114	3e-25	(+)-pulegone reductase OS=Mentha piperita PE=1 SV=1	all5008	246	1e-64	COG2130	Putative NADP-dependent oxidoreductases	K07119	0	867	mtr:MTR_4g086400		GO:0031348//negative regulation of defense response;GO:0006635//fatty acid beta-oxidation;GO:0009867//jasmonic acid mediated signaling pathway;GO:0009697//salicylic acid biosynthetic process;GO:0006833//water transport;GO:0009862//systemic acquired resistance, salicylic acid mediated signaling pathway;GO:0010363//regulation of plant-type hypersensitive response;GO:0010310//regulation of hydrogen …	GO:0008752//FMN reductase activity;GO:0008270//zinc ion binding;GO:0000166//nucleotide binding;GO:0016747//transferase activity, transferring acyl groups other than amino-acyl groups;GO:0003960//NADPH:quinone reductase activity;GO:0016404//15-hydroxyprostaglandin dehydrogenase (NAD+) activity	GO:0005777//peroxisome;GO:0005829//cytosol;GO:0009570//chloroplast stroma;GO:0005886//plasma membrane;GO:0005739//mitochondrion
CL10068.Contig1_All	2293	331	6.8902	170	3.9831	299	8.6158	260	7.6857	278	5.6509	288	7.9227	gi|359493257|ref|XP_002272758.2|	790.8	0	PREDICTED: DUF246 domain-containing protein At1g04910-like [Vitis vinifera]	gi|359493256|ref|XM_002272722.2|	95.6	2e-16	PREDICTED: Vitis vinifera DUF246 domain-containing protein At1g04910-like (LOC100249307), mRNA	sp|Q8W486|Y1491_ARATH	253	3e-67	DUF246 domain-containing protein At1g04910 OS=Arabidopsis thaliana GN=At1g04910 PE=1 SV=1	--	--	--	--	--	--	--	--	--	--	-	GO:0016757//transferase activity, transferring glycosyl groups	GO:0005794//Golgi apparatus;GO:0005739//mitochondrion
CL10068.Contig2_All	2339	433	8.8362	234	5.3748	376	10.6215	374	10.8382	422	8.4093	261	7.0387	gi|359493257|ref|XP_002272758.2|	785	0	PREDICTED: DUF246 domain-containing protein At1g04910-like [Vitis vinifera]	gi|225312172|dbj|AK326910.1|	91.7	3e-15	Solanum lycopersicum cDNA, clone: LEFL2016N23, HTC in fruit	sp|Q8W486|Y1491_ARATH	258	1e-68	DUF246 domain-containing protein At1g04910 OS=Arabidopsis thaliana GN=At1g04910 PE=1 SV=1	--	--	--	--	--	--	--	--	--	--	-	GO:0016757//transferase activity, transferring glycosyl groups	GO:0005794//Golgi apparatus;GO:0005739//mitochondrion
CL10069.Contig1_All	607	15	1.1795	7	0.6196	12	1.3062	8	0.8933	13	0.9982	5	0.5196	gi|359476587|ref|XP_002268407.2|	64.3	1e-09	PREDICTED: vicilin-like antimicrobial peptides 2-2-like [Vitis vinifera]	--	--	--	--	sp|Q84UQ1|RH42_ORYSJ	53.9	7e-08	DEAD-box ATP-dependent RNA helicase 42 OS=Oryza sativa subsp. japonica GN=Os08g0159900 PE=2 SV=1	--	--	--	--	--	K11984	6e-09	58.9	ppp:PHYPADRAFT_233757	U4/U6.U5 tri-snRNP-associated protein 1	-	-	-
CL1007.Contig1_All	1869	535	13.6631	419	12.0442	487	17.2167	502	18.2058	393	9.8007	533	17.9887	gi|356508531|ref|XP_003523009.1|	557.8	2e-157	PREDICTED: probable S-acyltransferase At4g15080-like isoform 2 [Glycine max]	gi|357148853|ref|XM_003574868.1|	97.6	4e-17	PREDICTED: Brachypodium distachyon probable S-acyltransferase At4g15080-like (LOC100821331), mRNA	sp|Q8L5Y5|ZDH17_ARATH	489	2e-138	Probable S-acyltransferase At4g15080 OS=Arabidopsis thaliana GN=At4g15080 PE=1 SV=1	SPBC3H7.09	70.5	1e-11	COG5273	Uncharacterized protein containing DHHC-type Zn finger	K06674	6e-08	57.8	vcn:VOLCADRAFT_106052	structural maintenance of chromosome 2	-	-	GO:0016020//membrane;GO:0016023//cytoplasmic membrane-bounded vesicle
CL1007.Contig2_All	1957	661	16.1219	456	12.5184	494	16.6788	562	19.4653	385	9.1695	524	16.8897	gi|218195442|gb|EEC77869.1|	272.3	3e-152	hypothetical protein OsI_17137 [Oryza sativa Indica Group]	gi|357148853|ref|XM_003574868.1|	97.6	4e-17	PREDICTED: Brachypodium distachyon probable S-acyltransferase At4g15080-like (LOC100821331), mRNA	sp|Q6DR03|ZDHC3_ARATH	289	5e-131	Probable S-acyltransferase At2g33640 OS=Arabidopsis thaliana GN=At2g33640 PE=2 SV=1	SPBC3H7.09	61.2	6e-09	COG5273	Uncharacterized protein containing DHHC-type Zn finger	K06674	6e-08	57.8	vcn:VOLCADRAFT_106052	structural maintenance of chromosome 2	-	-	GO:0016020//membrane;GO:0016023//cytoplasmic membrane-bounded vesicle
CL1007.Contig3_All	224	83	17.6863	70	16.7889	75	22.1229	81	24.5106	65	13.5251	63	17.7409	--	--	--	--	--	--	--	--	--	--	--	--	--	--	--	--	--	--	--	--	--	--	-	-	-
CL10070.Contig1_All	1088	651	28.56	290	14.32	27	1.6397	52	3.2396	254	10.8813	385	22.321	gi|242083262|ref|XP_002442056.1|	109.4	9e-23	hypothetical protein SORBIDRAFT_08g008370 [Sorghum bicolor] >gi|241942749|gb|EES15894.1| hypothetical protein SORBIDRAFT_08g008370 [Sorghum bicolor]	--	--	--	--	sp|Q9FFH6|FLA13_ARATH	102	5e-22	Fasciclin-like arabinogalactan protein 13 OS=Arabidopsis thaliana GN=FLA13 PE=1 SV=1	DR0399	51.6	2e-06	COG2335	Secreted and surface protein containing fasciclin-like repeats	--	--	--	--	--	-	-	-
CL10070.Contig2_All	280	15	2.557	7	1.3431	0	0	0	0	10	1.6646	9	2.0275	gi|242083262|ref|XP_002442056.1|	60.5	8e-09	hypothetical protein SORBIDRAFT_08g008370 [Sorghum bicolor] >gi|241942749|gb|EES15894.1| hypothetical protein SORBIDRAFT_08g008370 [Sorghum bicolor]	--	--	--	--	sp|Q9FFH6|FLA13_ARATH	52.8	5e-08	Fasciclin-like arabinogalactan protein 13 OS=Arabidopsis thaliana GN=FLA13 PE=1 SV=1	--	--	--	--	--	--	--	--	--	--	-	-	-
CL10070.Contig3_All	907	58	3.0523	47	2.784	3	0.2185	8	0.5979	56	2.8778	39	2.7123	gi|224145289|ref|XP_002325592.1|	111.3	1e-23	fasciclin-like arabinogalactan protein 9.2 [Populus trichocarpa] >gi|222862467|gb|EEE99973.1| fasciclin-like arabinogalactan protein 9.2 [Populus trichocarpa]	--	--	--	--	sp|Q9FFH6|FLA13_ARATH	103	2e-22	Fasciclin-like arabinogalactan protein 13 OS=Arabidopsis thaliana GN=FLA13 PE=1 SV=1	--	--	--	--	--	--	--	--	--	--	-	-	GO:0016020//membrane;GO:0071944//cell periphery
CL10070.Contig4_All	212	3	0.6754	1	0.2534	0	0	0	0	3	0.6596	2	0.5951	gi|297794997|ref|XP_002865383.1|	53.9	7e-07	hypothetical protein ARALYDRAFT_494579 [Arabidopsis lyrata subsp. lyrata] >gi|297311218|gb|EFH41642.1| hypothetical protein ARALYDRAFT_494579 [Arabidopsis lyrata subsp. lyrata]	--	--	--	--	sp|Q9ZWA8|FLA9_ARATH	53.9	2e-08	Fasciclin-like arabinogalactan protein 9 OS=Arabidopsis thaliana GN=FLA9 PE=1 SV=1	--	--	--	--	--	--	--	--	--	--	-	-	GO:0046658//anchored to plasma membrane
CL10071.Contig1_All	216	0	0	0	0	0	0	0	0	1	0.2158	0	0	--	--	--	--	--	--	--	--	--	--	--	--	--	--	--	--	--	--	--	--	--	--	-	-	-
CL10071.Contig2_All	200	1	0.2387	6	1.6117	1	0.3304	1	0.3389	1	0.233	3	0.9462	--	--	--	--	--	--	--	--	--	--	--	--	--	--	--	--	--	--	--	--	--	--	-	-	-
CL10072.Contig1_All	472	725	73.3165	555	63.172	421	58.9345	490	70.3672	665	65.6682	442	59.0694	--	--	--	--	gi|284466863|gb|GU338309.1|	58	8e-06	Rhododendron delavayi clone R-557 microsatellite sequence	--	--	--	--	--	--	--	--	--	--	--	--	--	--	-	-	-
CL10073.Contig1_All	767	262	16.3047	313	21.9241	223	19.2105	217	19.177	398	24.186	149	12.2539	gi|225460887|ref|XP_002278573.1|	246.9	2e-64	PREDICTED: uncharacterized membrane protein yuiD [Vitis vinifera] >gi|297737478|emb|CBI26679.3| unnamed protein product [Vitis vinifera]	gi|359494065|ref|XM_002278537.2|	60	3e-06	PREDICTED: Vitis vinifera uncharacterized LOC100243628 (LOC100243628), mRNA	--	--	--	--	BH3402	121	1e-27	COG1963	Uncharacterized protein conserved in bacteria	K09775	2e-65	246	vvi:100243628	hypothetical protein	-	-	GO:0009507//chloroplast;GO:0005886//plasma membrane
CL10073.Contig2_All	560	67	5.7107	82	7.8668	32	3.7756	43	5.2047	80	6.6585	54	6.0826	gi|47026961|gb|AAT08699.1|	55.8	3e-07	unknown [Hyacinthus orientalis]	--	--	--	--	--	--	--	--	alr0214	67.4	1e-11	COG1963	Uncharacterized protein conserved in bacteria	K09775	6e-26	115	vvi:100246493	hypothetical protein	-	GO:0004601//peroxidase activity	GO:0009507//chloroplast;GO:0005886//plasma membrane
CL10074.Contig1_All	525	16	1.4547	5	0.5117	13	1.6361	7	0.9038	12	1.0654	9	1.0813	--	--	--	--	--	--	--	--	--	--	--	--	--	--	--	--	--	--	--	--	--	--	-	-	-
CL10075.Contig1_All	207	2	0.4612	2	0.5191	1	0.3192	0	0	3	0.6755	1	0.3047	--	--	--	--	--	--	--	--	--	--	--	--	--	--	--	--	--	--	--	--	--	--	-	-	-
CL10075.Contig2_All	218	4	0.8758	1	0.2464	0	0	1	0.3109	4	0.8552	0	0	--	--	--	--	--	--	--	--	--	--	--	--	--	--	--	--	--	--	--	--	--	--	-	-	-
CL10076.Contig1_All	577	17	1.4063	0	0	3	0.3435	7	0.8223	10	0.8078	7	0.7653	gi|147838411|emb|CAN74319.1|	38.5	1e-13	hypothetical protein VITISV_035345 [Vitis vinifera]	--	--	--	--	--	--	--	--	--	--	--	--	--	K01754	3e-06	43.1	vvi:100248644	threonine dehydratase [EC:4.3.1.19]	-	-	-
CL10077.Contig1_All	1297	2051	75.4799	1210	50.1209	1964	100.053	2078	108.598	1700	61.092	1401	68.1366	gi|255582572|ref|XP_002532069.1|	528.9	6e-149	mitochondrial oxoglutarate/malate carrier protein, putative [Ricinus communis] >gi|223528273|gb|EEF30324.1| mitochondrial oxoglutarate/malate carrier protein, putative [Ricinus communis]	gi|115462608|ref|NM_001061439.1|	196	4e-47	Oryza sativa Japonica Group Os05g0208000 (Os05g0208000) mRNA, complete cds	sp|Q93XM7|MCAT_ARATH	81.6	9e-16	Mitochondrial carnitine/acylcarnitine carrier-like protein OS=Arabidopsis thaliana GN=BOU PE=1 SV=1	--	--	--	--	--	K15104	6e-150	528	rcu:RCOM_1361330	solute carrier family 25 (mitochondrial oxoglutarate transporter), member 11	GO:0055085//transmembrane transport	-	GO:0009941//chloroplast envelope;GO:0005886//plasma membrane;GO:0005618//cell wall;GO:0016021//integral to membrane;GO:0005739//mitochondrion
CL10077.Contig2_All	1275	1136	42.5279	874	36.8277	1106	57.3158	1184	62.9445	1218	44.5259	928	45.9113	gi|255582572|ref|XP_002532069.1|	530	2e-149	mitochondrial oxoglutarate/malate carrier protein, putative [Ricinus communis] >gi|223528273|gb|EEF30324.1| mitochondrial oxoglutarate/malate carrier protein, putative [Ricinus communis]	gi|51860702|gb|AY644469.1|	202	6e-49	Saccharum officinarum mitochondrial 2-oxoglutarate/malate translocator mRNA, complete cds; nuclear gene for mitochondrial product	sp|Q93XM7|MCAT_ARATH	83.2	3e-16	Mitochondrial carnitine/acylcarnitine carrier-like protein OS=Arabidopsis thaliana GN=BOU PE=1 SV=1	--	--	--	--	--	K15104	3e-150	530	rcu:RCOM_1361330	solute carrier family 25 (mitochondrial oxoglutarate transporter), member 11	GO:0055085//transmembrane transport	-	GO:0009941//chloroplast envelope;GO:0005886//plasma membrane;GO:0005618//cell wall;GO:0016021//integral to membrane;GO:0005739//mitochondrion
CL10078.Contig1_All	204	2	0.468	0	0	1	0.3239	9	2.9904	5	1.1424	3	0.9276	--	--	--	--	--	--	--	--	--	--	--	--	--	--	--	--	--	--	--	--	--	--	-	-	-
CL10079.Contig1_All	1276	163	6.0974	228	9.5997	174	9.0101	198	10.5179	272	9.9356	179	8.8488	gi|297743392|emb|CBI36259.3|	106.3	5e-111	unnamed protein product [Vitis vinifera]	gi|242383957|emb|FP097756.1|	77.8	2e-11	Phyllostachys edulis cDNA clone: bphylf040k11, full insert sequence	--	--	--	--	SPAC8E11.04c	70.1	1e-17	COG0400	Predicted esterase	K06130	1e-106	305	vvi:100259338	lysophospholipase II [EC:3.1.1.5]	-	GO:0016787//hydrolase activity	-
CL10079.Contig2_All	1261	236	8.9331	292	12.4406	251	13.1519	241	12.9544	352	13.0108	185	9.2542	gi|224033167|gb|ACN35659.1|	423.3	3e-117	unknown [Zea mays]	gi|270142888|gb|BT109840.1|	97.6	3e-17	Picea glauca clone GQ03212_O10 mRNA sequence	--	--	--	--	SPAC8E11.04c	99.4	1e-20	COG0400	Predicted esterase	K06130	3e-118	423	zma:100192559	lysophospholipase II [EC:3.1.1.5]	-	GO:0050253//retinyl-palmitate esterase activity;GO:0080031//methyl salicylate esterase activity;GO:0004091//carboxylesterase activity;GO:0080032//methyl jasmonate esterase activity;GO:0080030//methyl indole-3-acetate esterase activity	-
CL10079.Contig3_All	1223	232	9.0546	253	11.1139	220	11.8857	215	11.9159	310	11.8144	172	8.8712	gi|29409364|gb|AAM29178.1|	421.4	1e-116	biostress-resistance-related protein [Triticum aestivum]	gi|357127477|ref|XM_003565359.1|	109	6e-21	PREDICTED: Brachypodium distachyon acyl-protein thioesterase 1 homolog 1-like (LOC100844158), mRNA	--	--	--	--	SPAC8E11.04c	100	4e-21	COG0400	Predicted esterase	K06130	3e-117	420	zma:100192559	lysophospholipase II [EC:3.1.1.5]	-	GO:0050253//retinyl-palmitate esterase activity;GO:0080031//methyl salicylate esterase activity;GO:0004091//carboxylesterase activity;GO:0080032//methyl jasmonate esterase activity;GO:0080030//methyl indole-3-acetate esterase activity	-
CL1008.Contig1_All	1068	117	5.229	87	4.3764	54	3.3408	49	3.1099	87	3.7969	113	6.674	gi|225425061|ref|XP_002271546.1|	229.9	4e-59	PREDICTED: anamorsin homolog [Vitis vinifera]	gi|116012929|dbj|AK243564.1|	61.9	1e-06	Oryza sativa Japonica Group cDNA, clone: J100080M19, full insert sequence	sp|D1I234|DRE2_VITVI	229	2e-60	Anamorsin homolog OS=Vitis vinifera GN=VIT_01s0010g01180 PE=3 SV=1	SPBC337.10c	65.5	2e-10	COG5636	Uncharacterized conserved protein, contains Zn-ribbon-like motif	--	--	--	--	--	-	-	-
CL1008.Contig2_All	954	135	6.7545	85	4.7868	52	3.6015	56	3.9788	105	5.13	135	8.9262	gi|225425061|ref|XP_002271546.1|	229.9	4e-59	PREDICTED: anamorsin homolog [Vitis vinifera]	gi|116012929|dbj|AK243564.1|	61.9	1e-06	Oryza sativa Japonica Group cDNA, clone: J100080M19, full insert sequence	sp|D1I234|DRE2_VITVI	229	1e-60	Anamorsin homolog OS=Vitis vinifera GN=VIT_01s0010g01180 PE=3 SV=1	SPBC337.10c	65.5	1e-10	COG5636	Uncharacterized conserved protein, contains Zn-ribbon-like motif	--	--	--	--	--	-	-	-
CL1008.Contig3_All	1135	129	5.425	105	4.9701	58	3.3765	56	3.3443	107	4.394	150	8.3364	gi|225425061|ref|XP_002271546.1|	285.4	1e-75	PREDICTED: anamorsin homolog [Vitis vinifera]	gi|116012929|dbj|AK243564.1|	61.9	1e-06	Oryza sativa Japonica Group cDNA, clone: J100080M19, full insert sequence	sp|D1I234|DRE2_VITVI	285	3e-77	Anamorsin homolog OS=Vitis vinifera GN=VIT_01s0010g01180 PE=3 SV=1	SPBC337.10c	100	4e-21	COG5636	Uncharacterized conserved protein, contains Zn-ribbon-like motif	--	--	--	--	--	GO:0008152//metabolic process	-	GO:0044424//intracellular part
CL1008.Contig4_All	1051	115	5.2228	87	4.4472	51	3.2062	55	3.5471	119	5.2774	158	9.4828	gi|225425061|ref|XP_002271546.1|	285.4	9e-76	PREDICTED: anamorsin homolog [Vitis vinifera]	gi|116012929|dbj|AK243564.1|	61.9	1e-06	Oryza sativa Japonica Group cDNA, clone: J100080M19, full insert sequence	sp|D1I234|DRE2_VITVI	285	3e-77	Anamorsin homolog OS=Vitis vinifera GN=VIT_01s0010g01180 PE=3 SV=1	SPBC337.10c	100	3e-21	COG5636	Uncharacterized conserved protein, contains Zn-ribbon-like motif	--	--	--	--	--	GO:0008152//metabolic process	-	GO:0044424//intracellular part
CL1008.Contig5_All	1574	435	13.1914	320	10.9224	159	6.6745	172	7.407	311	9.2094	210	8.4158	gi|225425061|ref|XP_002271546.1|	297.4	4e-79	PREDICTED: anamorsin homolog [Vitis vinifera]	gi|195636841|gb|EU965771.1|	60	7e-06	Zea mays clone 288784 mRNA sequence	sp|D1I234|DRE2_VITVI	297	1e-80	Anamorsin homolog OS=Vitis vinifera GN=VIT_01s0010g01180 PE=3 SV=1	SPBC337.10c	105	3e-22	COG5636	Uncharacterized conserved protein, contains Zn-ribbon-like motif	--	--	--	--	--	GO:0008152//metabolic process	-	-
CL1008.Contig6_All	1688	374	10.5756	286	9.1026	155	6.0672	139	5.5816	254	7.0135	223	8.3333	gi|225425061|ref|XP_002271546.1|	297.4	4e-79	PREDICTED: anamorsin homolog [Vitis vinifera]	gi|195636841|gb|EU965771.1|	60	7e-06	Zea mays clone 288784 mRNA sequence	sp|D1I234|DRE2_VITVI	297	1e-80	Anamorsin homolog OS=Vitis vinifera GN=VIT_01s0010g01180 PE=3 SV=1	SPBC337.10c	105	3e-22	COG5636	Uncharacterized conserved protein, contains Zn-ribbon-like motif	--	--	--	--	--	GO:0008152//metabolic process	-	-
CL10080.Contig1_All	1021	392	18.3259	129	6.7879	0	0	1	0.0664	123	5.6151	244	15.0746	gi|98975369|gb|ABF59737.1|	189.1	8e-47	CBF-like transcription factor [Sabal minor]	gi|346654965|gb|HQ840422.1|	87.7	2e-14	Cocos nucifera CBF-like transcription factor mRNA, partial cds	sp|Q6EP77|DRE1G_ORYSJ	176	2e-44	Dehydration-responsive element-binding protein 1G OS=Oryza sativa subsp. japonica GN=DREB1G PE=2 SV=1	--	--	--	--	--	K09286	6e-40	162	ath:AT4G25480	EREBP-like factor	-	-	-
CL10080.Contig2_All	835	174	9.9465	27	1.7372	1	0.0791	0	0	39	2.177	120	9.0652	gi|269315906|gb|ACZ37079.1|	181.8	1e-44	CRT/DRE binding factor [Citrus jambhiri]	gi|397327405|gb|JX028828.1|	89.7	4e-15	Camellia sinensis CBF1 mRNA, complete cds	sp|Q6EP77|DRE1G_ORYSJ	162	2e-40	Dehydration-responsive element-binding protein 1G OS=Oryza sativa subsp. japonica GN=DREB1G PE=2 SV=1	--	--	--	--	--	K09286	1e-37	155	ath:AT4G25480	EREBP-like factor	GO:0009628//response to abiotic stimulus;GO:0006950//response to stress	-	-
CL10081.Contig1_All	1256	16	0.608	19	0.8127	21	1.1047	26	1.4031	26	0.9648	19	0.9542	gi|297796301|ref|XP_002866035.1|	595.5	5e-169	ATCNGC4 [Arabidopsis lyrata subsp. lyrata] >gi|297311870|gb|EFH42294.1| ATCNGC4 [Arabidopsis lyrata subsp. lyrata]	gi|357131103|ref|XM_003567134.1|	208	1e-50	PREDICTED: Brachypodium distachyon cyclic nucleotide-gated ion channel 4-like (LOC100845685), mRNA	sp|Q94AS9|CNGC4_ARATH	594	3e-170	Cyclic nucleotide-gated ion channel 4 OS=Arabidopsis thaliana GN=CNGC4 PE=2 SV=2	--	--	--	--	--	K05391	2e-156	550	bdi:100823258	cyclic nucleotide gated channel, other eukaryote	GO:0009626//plant-type hypersensitive response;GO:0070838//divalent metal ion transport;GO:0030003//cellular cation homeostasis;GO:0055085//transmembrane transport	GO:0030551//cyclic nucleotide binding;GO:0005261//cation channel activity;GO:0005516//calmodulin binding	GO:0005886//plasma membrane;GO:0016021//integral to membrane
CL10081.Contig2_All	1955	50	1.2208	47	1.2916	41	1.3857	55	1.9069	59	1.4066	36	1.1615	gi|255569589|ref|XP_002525760.1|	750	0	Cyclic nucleotide-gated ion channel, putative [Ricinus communis] >gi|223534910|gb|EEF36596.1| Cyclic nucleotide-gated ion channel, putative [Ricinus communis]	gi|357131103|ref|XM_003567134.1|	240	4e-60	PREDICTED: Brachypodium distachyon cyclic nucleotide-gated ion channel 4-like (LOC100845685), mRNA	sp|Q94AS9|CNGC4_ARATH	741	0	Cyclic nucleotide-gated ion channel 4 OS=Arabidopsis thaliana GN=CNGC4 PE=2 SV=2	YPO2725	51.6	5e-06	COG3501	Uncharacterized protein conserved in bacteria	K05391	0	676	osa:4339240	cyclic nucleotide gated channel, other eukaryote	GO:0009626//plant-type hypersensitive response;GO:0030003//cellular cation homeostasis;GO:0070838//divalent metal ion transport	GO:0005516//calmodulin binding;GO:0030551//cyclic nucleotide binding;GO:0005261//cation channel activity	GO:0009536//plastid;GO:0005886//plasma membrane
CL10082.Contig1_All	306	4	0.6239	1	0.1756	0	0	4	0.886	1	0.1523	7	1.443	--	--	--	--	--	--	--	--	--	--	--	--	--	--	--	--	--	--	--	--	--	--	-	-	-
CL10082.Contig2_All	230	2	0.4151	0	0	0	0	4	1.1788	1	0.2027	0	0	--	--	--	--	--	--	--	--	--	--	--	--	--	--	--	--	--	--	--	--	--	--	-	-	-
CL10082.Contig3_All	869	26	1.4281	3	0.1855	6	0.4562	4	0.312	9	0.4827	13	0.9436	--	--	--	--	--	--	--	--	--	--	--	--	--	--	--	--	--	--	--	--	--	--	-	-	-
CL10082.Contig4_All	286	2	0.3338	0	0	1	0.231	1	0.237	3	0.4889	5	1.1028	--	--	--	--	--	--	--	--	--	--	--	--	--	--	--	--	--	--	--	--	--	--	-	-	-
CL10083.Contig1_All	348	14	1.9202	12	1.8526	5	0.9493	3	0.5843	8	1.0715	10	1.8126	--	--	--	--	--	--	--	--	--	--	--	--	--	--	--	--	--	--	--	--	--	--	-	-	-
CL10083.Contig2_All	453	13	1.3698	9	1.0674	2	0.2917	3	0.4489	8	0.8231	4	0.557	--	--	--	--	--	--	--	--	--	--	--	--	--	--	--	--	--	--	--	--	--	--	-	-	-
CL10084.Contig1_All	866	199	10.9683	183	11.3529	103	7.8587	109	8.5315	127	6.8354	114	8.3036	gi|359485024|ref|XP_003633200.1|	102.8	6e-21	PREDICTED: uncharacterized protein At4g30180-like [Vitis vinifera]	--	--	--	--	sp|Q9SUM5|Y4318_ARATH	76.6	2e-14	Uncharacterized protein At4g30180 OS=Arabidopsis thaliana GN=At4g30180 PE=2 SV=1	--	--	--	--	--	--	--	--	--	--	-	-	-
CL10084.Contig2_All	861	135	7.484	172	10.7324	96	7.3671	84	6.6129	143	7.7412	60	4.3957	gi|359485024|ref|XP_003633200.1|	99.4	6e-20	PREDICTED: uncharacterized protein At4g30180-like [Vitis vinifera]	--	--	--	--	sp|Q9SUM5|Y4318_ARATH	79.7	2e-15	Uncharacterized protein At4g30180 OS=Arabidopsis thaliana GN=At4g30180 PE=2 SV=1	--	--	--	--	--	--	--	--	--	--	-	-	-
CL10085.Contig1_All	1022	82	3.8297	52	2.7335	61	3.9437	56	3.7141	74	3.3749	46	2.8392	gi|334353281|emb|CBZ39282.1|	326.6	3e-88	NAC transcription factor [Hordeum vulgare subsp. vulgare]	gi|357131433|ref|XM_003567294.1|	167	3e-38	PREDICTED: Brachypodium distachyon uncharacterized LOC100825714 (LOC100825714), mRNA	sp|Q39013|NAC2_ARATH	196	2e-50	NAC domain-containing protein 2 OS=Arabidopsis thaliana GN=NAC002 PE=2 SV=2	--	--	--	--	--	--	--	--	--	--	GO:0007275//multicellular organismal development;GO:0006355//regulation of transcription, DNA-dependent	GO:0003700//sequence-specific DNA binding transcription factor activity;GO:0003677//DNA binding	GO:0005634//nucleus;GO:0005739//mitochondrion
CL10085.Contig2_All	1086	144	6.329	56	2.7703	91	5.5366	125	7.8018	97	4.1631	97	5.6341	gi|334353281|emb|CBZ39282.1|	323.6	3e-87	NAC transcription factor [Hordeum vulgare subsp. vulgare]	gi|357131433|ref|XM_003567294.1|	167	3e-38	PREDICTED: Brachypodium distachyon uncharacterized LOC100825714 (LOC100825714), mRNA	sp|Q9ZVH0|FEZ_ARATH	201	8e-52	Protein FEZ OS=Arabidopsis thaliana GN=FEZ PE=2 SV=1	--	--	--	--	--	--	--	--	--	--	GO:0007275//multicellular organismal development;GO:0006355//regulation of transcription, DNA-dependent	GO:0003700//sequence-specific DNA binding transcription factor activity;GO:0003677//DNA binding	GO:0005634//nucleus;GO:0005739//mitochondrion
CL10085.Contig3_All	660	26	1.8803	12	0.9768	32	3.2036	26	2.6702	17	1.2006	24	2.2938	gi|334353281|emb|CBZ39282.1|	279.3	3e-74	NAC transcription factor [Hordeum vulgare subsp. vulgare]	gi|357131433|ref|XM_003567294.1|	167	2e-38	PREDICTED: Brachypodium distachyon uncharacterized LOC100825714 (LOC100825714), mRNA	sp|Q9ZVH0|FEZ_ARATH	191	3e-49	Protein FEZ OS=Arabidopsis thaliana GN=FEZ PE=2 SV=1	--	--	--	--	--	--	--	--	--	--	GO:0007275//multicellular organismal development;GO:0006355//regulation of transcription, DNA-dependent	GO:0003700//sequence-specific DNA binding transcription factor activity;GO:0003677//DNA binding	GO:0005634//nucleus;GO:0005739//mitochondrion
CL10086.Contig1_All	1574	136	4.1242	117	3.9935	119	4.9954	120	5.1676	171	5.0637	156	6.2518	gi|297741265|emb|CBI32396.3|	83.6	9e-15	unnamed protein product [Vitis vinifera]	--	--	--	--	--	--	--	--	--	--	--	--	--	--	--	--	--	--	GO:0006979//response to oxidative stress	-	GO:0005777//peroxisome
CL10086.Contig2_All	1574	253	7.6722	270	9.2158	183	7.682	206	8.8711	241	7.1365	182	7.2937	gi|297741265|emb|CBI32396.3|	94	6e-18	unnamed protein product [Vitis vinifera]	--	--	--	--	--	--	--	--	--	--	--	--	--	--	--	--	--	--	GO:0006979//response to oxidative stress	-	GO:0005777//peroxisome
CL10086.Contig3_All	687	67	4.655	47	3.6755	35	3.3662	38	3.7492	66	4.4778	67	6.1518	gi|356502501|ref|XP_003520057.1|	241.1	9e-63	PREDICTED: uncharacterized protein LOC100818186 [Glycine max]	--	--	--	--	--	--	--	--	--	--	--	--	--	--	--	--	--	--	GO:0006979//response to oxidative stress	-	GO:0005777//peroxisome
CL10087.Contig1_All	512	31	2.89	16	1.6789	20	2.581	17	2.2506	30	2.731	19	2.3408	gi|242044746|ref|XP_002460244.1|	89	3e-17	hypothetical protein SORBIDRAFT_02g025260 [Sorghum bicolor] >gi|241923621|gb|EER96765.1| hypothetical protein SORBIDRAFT_02g025260 [Sorghum bicolor]	--	--	--	--	--	--	--	--	--	--	--	--	--	--	--	--	--	--	-	-	-
CL10087.Contig2_All	1335	119	4.2547	68	2.7365	85	4.2069	95	4.8235	111	3.8754	71	3.3547	gi|218202187|gb|EEC84614.1|	395.6	8e-109	hypothetical protein OsI_31450 [Oryza sativa Indica Group]	gi|224143812|ref|XM_002325047.1|	77.8	2e-11	Populus trichocarpa predicted protein, mRNA	--	--	--	--	PA3388	132	1e-30	COG1720	Uncharacterized conserved protein	--	--	--	--	--	-	-	GO:0009507//chloroplast
CL10087.Contig3_All	1360	113	3.9659	61	2.4097	83	4.0324	83	4.1367	89	3.0502	90	4.1743	gi|218202187|gb|EEC84614.1|	178.7	1e-102	hypothetical protein OsI_31450 [Oryza sativa Indica Group]	gi|224143812|ref|XM_002325047.1|	75.8	1e-10	Populus trichocarpa predicted protein, mRNA	--	--	--	--	PA3388	85.5	2e-28	COG1720	Uncharacterized conserved protein	--	--	--	--	--	-	-	GO:0009507//chloroplast
CL10087.Contig4_All	667	9	0.6441	11	0.886	15	1.4859	18	1.8292	16	1.1181	16	1.5131	gi|225446184|ref|XP_002278148.1|	92.8	4e-18	PREDICTED: uncharacterized protein LOC100261628 [Vitis vinifera] >gi|297735319|emb|CBI17759.3| unnamed protein product [Vitis vinifera]	--	--	--	--	--	--	--	--	--	--	--	--	--	--	--	--	--	--	-	-	-
CL10087.Contig5_All	726	46	3.0243	16	1.184	29	2.6393	29	2.7076	30	1.926	35	3.041	gi|363807166|ref|NP_001242602.1|	137.9	1e-31	uncharacterized protein LOC100812211 [Glycine max]	--	--	--	--	--	--	--	--	--	--	--	--	--	--	--	--	--	--	-	-	-
CL10087.Contig6_All	945	80	4.0408	49	2.7857	63	4.4049	57	4.0885	66	3.2553	59	3.9382	gi|224143813|ref|XP_002325083.1|	159.8	3e-82	predicted protein [Populus trichocarpa] >gi|222866517|gb|EEF03648.1| predicted protein [Populus trichocarpa]	gi|224143812|ref|XM_002325047.1|	75.8	7e-11	Populus trichocarpa predicted protein, mRNA	--	--	--	--	PA3388	85.5	1e-28	COG1720	Uncharacterized conserved protein	--	--	--	--	--	-	-	-
CL10087.Contig7_All	1043	47	2.1509	35	1.8028	41	2.5973	36	2.3396	54	2.4132	54	3.2658	gi|224143813|ref|XP_002325083.1|	330.5	2e-89	predicted protein [Populus trichocarpa] >gi|222866517|gb|EEF03648.1| predicted protein [Populus trichocarpa]	gi|224143812|ref|XM_002325047.1|	77.8	2e-11	Populus trichocarpa predicted protein, mRNA	--	--	--	--	PA3388	132	1e-30	COG1720	Uncharacterized conserved protein	--	--	--	--	--	-	-	GO:0009507//chloroplast
CL10087.Contig8_All	240	11	2.1877	5	1.1193	2	0.5506	3	0.8473	8	1.5537	6	1.577	gi|388510188|gb|AFK43160.1|	79	2e-14	unknown [Medicago truncatula]	--	--	--	--	--	--	--	--	--	--	--	--	--	--	--	--	--	--	-	-	GO:0009507//chloroplast
CL10088.Contig1_All	1114	2547	109.131	2322	111.983	1754	104.034	1551	94.3719	2972	124.348	1957	110.812	gi|438245|emb|CAA80502.1|	524.2	1e-147	peroxidase [Spirodela polyrhiza]	gi|438244|emb|Z22920.1|	129	6e-27	S.polyrrhiza mRNA for peroxidase	sp|Q9LXG3|PER56_ARATH	346	1e-95	Peroxidase 56 OS=Arabidopsis thaliana GN=PER56 PE=2 SV=1	--	--	--	--	--	K00430	2e-103	374	rcu:RCOM_0905920	peroxidase [EC:1.11.1.7]	-	GO:0004601//peroxidase activity;GO:0005488//binding	GO:0005576//extracellular region
CL10088.Contig2_All	363	3	0.3945	6	0.888	3	0.5461	7	1.3071	8	1.0272	2	0.3475	gi|438245|emb|CAA80502.1|	199.1	1e-50	peroxidase [Spirodela polyrhiza]	gi|438244|emb|Z22920.1|	95.6	3e-17	S.polyrrhiza mRNA for peroxidase	sp|Q9LXG3|PER56_ARATH	142	5e-35	Peroxidase 56 OS=Arabidopsis thaliana GN=PER56 PE=2 SV=1	--	--	--	--	--	K00430	1e-36	149	rcu:RCOM_0905920	peroxidase [EC:1.11.1.7]	-	GO:0004601//peroxidase activity;GO:0005488//binding	GO:0005576//extracellular region
CL10088.Contig3_All	331	8	1.1536	11	1.7854	4	0.7985	4	0.8191	10	1.4081	2	0.3811	gi|438245|emb|CAA80502.1|	163.7	6e-40	peroxidase [Spirodela polyrhiza]	gi|438244|emb|Z22920.1|	129	2e-27	S.polyrrhiza mRNA for peroxidase	sp|Q9LXG3|PER56_ARATH	115	4e-27	Peroxidase 56 OS=Arabidopsis thaliana GN=PER56 PE=2 SV=1	--	--	--	--	--	K00430	7e-27	116	aly:ARALYDRAFT_325975	peroxidase [EC:1.11.1.7]	GO:0015706//nitrate transport;GO:0010359//regulation of anion channel activity;GO:0010106//cellular response to iron ion starvation;GO:0048589//developmental growth;GO:0006826//iron ion transport;GO:0010167//response to nitrate;GO:0048527//lateral root development;GO:0048765//root hair cell differentiation	GO:0005488//binding;GO:0004601//peroxidase activity	GO:0005576//extracellular region
CL10088.Contig4_All	919	1700	88.2956	1724	100.785	1094	78.6559	1098	80.9847	2035	103.211	1635	112.224	gi|438245|emb|CAA80502.1|	446.8	1e-124	peroxidase [Spirodela polyrhiza]	gi|438244|emb|Z22920.1|	107	2e-20	S.polyrrhiza mRNA for peroxidase	sp|Q9LXG3|PER56_ARATH	322	2e-88	Peroxidase 56 OS=Arabidopsis thaliana GN=PER56 PE=2 SV=1	--	--	--	--	--	K00430	3e-89	326	pop:POPTR_568220	peroxidase [EC:1.11.1.7]	-	GO:0004601//peroxidase activity;GO:0005488//binding	GO:0005576//extracellular region
CL10090.Contig1_All	1630	93	2.7233	257	8.4707	59	2.3916	64	2.6614	187	5.3472	76	2.9411	gi|242061934|ref|XP_002452256.1|	370.2	5e-101	hypothetical protein SORBIDRAFT_04g022510 [Sorghum bicolor] >gi|241932087|gb|EES05232.1| hypothetical protein SORBIDRAFT_04g022510 [Sorghum bicolor]	gi|332189094|gb|CP002684.1|	67.9	3e-08	Arabidopsis thaliana chromosome 1, complete sequence	sp|Q9FJY7|PP449_ARATH	303	2e-82	Pentatricopeptide repeat-containing protein At5g66520 OS=Arabidopsis thaliana GN=PCMP-H61 PE=2 SV=1	--	--	--	--	--	K15078	8e-70	263	vvi:100250139	structure-specific endonuclease subunit SLX1 [EC:3.6.1.-]	-	-	-
CL10091.Contig1_All	1363	93	3.2568	114	4.4935	114	5.5264	120	5.9676	180	6.1553	90	4.1651	gi|357135179|ref|XP_003569189.1|	128.6	2e-28	PREDICTED: putative protein ABIL2-like [Brachypodium distachyon]	--	--	--	--	sp|Q6NMC6|ABIL3_ARATH	116	3e-26	Protein ABIL3 OS=Arabidopsis thaliana GN=ABIL3 PE=2 SV=1	--	--	--	--	--	--	--	--	--	--	-	-	-
CL10091.Contig2_All	1253	56	2.1333	78	3.3444	68	3.5858	64	3.4621	103	3.8314	56	2.8192	gi|357135179|ref|XP_003569189.1|	122.5	1e-26	PREDICTED: putative protein ABIL2-like [Brachypodium distachyon]	--	--	--	--	sp|Q6NMC6|ABIL3_ARATH	119	3e-27	Protein ABIL3 OS=Arabidopsis thaliana GN=ABIL3 PE=2 SV=1	--	--	--	--	--	--	--	--	--	--	-	-	-
CL10091.Contig3_All	1269	64	2.4073	52	2.2015	73	3.8009	43	2.2968	84	3.0853	51	2.5351	gi|356509239|ref|XP_003523358.1|	29.6	7e-25	PREDICTED: protein ABIL2-like [Glycine max]	--	--	--	--	sp|Q9FHY1|ABIL4_ARATH	102	4e-22	Protein ABIL4 OS=Arabidopsis thaliana GN=ABIL4 PE=2 SV=1	--	--	--	--	--	--	--	--	--	--	GO:0048364//root development;GO:0010090//trichome morphogenesis	-	GO:0015630//microtubule cytoskeleton;GO:0005737//cytoplasm
CL10091.Contig4_All	1439	93	3.0848	97	3.6215	108	4.959	81	3.8154	120	3.8868	62	2.7178	gi|356509239|ref|XP_003523358.1|	29.6	9e-25	PREDICTED: protein ABIL2-like [Glycine max]	--	--	--	--	sp|Q9FHY1|ABIL4_ARATH	102	4e-22	Protein ABIL4 OS=Arabidopsis thaliana GN=ABIL4 PE=2 SV=1	--	--	--	--	--	--	--	--	--	--	GO:0048364//root development;GO:0010090//trichome morphogenesis	-	GO:0015630//microtubule cytoskeleton;GO:0005737//cytoplasm
CL10091.Contig5_All	1355	74	2.6067	79	3.1323	79	3.8523	77	3.8518	130	4.4718	66	3.0725	gi|226497426|ref|NP_001150525.1|	118.6	2e-25	protein ABIL1 [Zea mays] >gi|195639894|gb|ACG39415.1| protein ABIL1 [Zea mays]	--	--	--	--	sp|Q6NMC6|ABIL3_ARATH	108	5e-24	Protein ABIL3 OS=Arabidopsis thaliana GN=ABIL3 PE=2 SV=1	--	--	--	--	--	--	--	--	--	--	-	-	-
CL10091.Contig6_All	1193	89	3.5609	84	3.7828	73	4.0431	64	3.6363	124	4.8446	75	3.9655	gi|357135179|ref|XP_003569189.1|	128.6	1e-28	PREDICTED: putative protein ABIL2-like [Brachypodium distachyon]	--	--	--	--	sp|Q6NMC6|ABIL3_ARATH	116	2e-26	Protein ABIL3 OS=Arabidopsis thaliana GN=ABIL3 PE=2 SV=1	--	--	--	--	--	--	--	--	--	--	-	-	-
CL10092.Contig1_All	250	24	4.5822	3	0.6447	7	1.8501	3	0.8134	24	4.4745	20	5.0463	--	--	--	--	--	--	--	--	--	--	--	--	--	--	--	--	--	--	--	--	--	--	-	-	-
CL10092.Contig2_All	1113	43	1.8441	42	2.0273	33	1.9591	29	1.7661	53	2.2195	42	2.3803	--	--	--	--	--	--	--	--	--	--	--	--	--	--	--	--	--	--	--	--	--	--	-	-	-
CL10093.Contig1_All	389	7	0.8589	5	0.6905	20	3.3971	14	2.4395	28	3.3549	9	1.4594	gi|222623864|gb|EEE57996.1|	141	4e-33	hypothetical protein OsJ_08759 [Oryza sativa Japonica Group]	--	--	--	--	--	--	--	--	--	--	--	--	--	--	--	--	--	--	GO:0006633//fatty acid biosynthetic process;GO:0002213//defense response to insect;GO:0001676//long-chain fatty acid metabolic process;GO:0006486//protein glycosylation	GO:0016407//acetyltransferase activity	-
CL10093.Contig2_All	2420	206	4.0631	150	3.33	231	6.307	177	4.9576	307	5.9129	108	2.8151	gi|357143410|ref|XP_003572911.1|	76.3	0	PREDICTED: N-alpha-acetyltransferase 35, NatC auxiliary subunit-like [Brachypodium distachyon]	gi|350528705|gb|JN657532.1|	65.9	2e-07	Ficus carica microsatellite Car9 sequence	--	--	--	--	--	--	--	--	--	--	--	--	--	--	GO:0006633//fatty acid biosynthetic process;GO:0002213//defense response to insect;GO:0001676//long-chain fatty acid metabolic process;GO:0006486//protein glycosylation	GO:0016407//acetyltransferase activity	-
CL10094.Contig1_All	795	53	3.1821	9	0.6082	57	4.7374	72	6.1388	12	0.7035	24	1.9043	--	--	--	--	gi|356565830|ref|XM_003551092.1|	61.9	9e-07	PREDICTED: Glycine max protein ELF4-LIKE 4-like, transcript variant 1 (LOC100817992), mRNA	--	--	--	--	--	--	--	--	--	--	--	--	--	--	-	-	-
CL10095.Contig1_All	237	3	0.6042	3	0.6801	3	0.8364	3	0.858	0	0	1	0.2662	gi|302143108|emb|CBI20403.3|	60.1	1e-08	unnamed protein product [Vitis vinifera]	--	--	--	--	--	--	--	--	--	--	--	--	--	--	--	--	--	--	-	-	-
CL10095.Contig2_All	1208	39	1.541	30	1.3342	29	1.5862	31	1.7394	18	0.6945	28	1.4621	gi|302143108|emb|CBI20403.3|	68.2	2e-10	unnamed protein product [Vitis vinifera]	--	--	--	--	--	--	--	--	--	--	--	--	--	--	--	--	--	--	-	-	-
CL10096.Contig1_All	330	0	0	1	0.1628	1	0.2002	2	0.4108	9	1.2712	1	0.1911	--	--	--	--	--	--	--	--	--	--	--	--	--	--	--	--	--	--	--	--	--	--	-	-	-
CL10097.Contig1_All	381	0	0	18	2.5382	4	0.6937	6	1.0674	20	2.4467	1	0.1656	--	--	--	--	--	--	--	--	--	--	--	--	--	--	--	--	--	--	--	--	--	--	-	-	-
CL10097.Contig2_All	356	1	0.1341	14	2.1128	1	0.1856	3	0.5712	9	1.1783	2	0.3544	--	--	--	--	--	--	--	--	--	--	--	--	--	--	--	--	--	--	--	--	--	--	-	-	-
CL10098.Contig1_All	553	51	4.402	323	31.3799	26	3.1065	30	3.6772	326	27.4769	25	2.8517	gi|326508542|dbj|BAJ95793.1|	105.1	5e-22	predicted protein [Hordeum vulgare subsp. vulgare] >gi|326533044|dbj|BAJ93494.1| predicted protein [Hordeum vulgare subsp. vulgare]	--	--	--	--	--	--	--	--	--	--	--	--	--	--	--	--	--	--	-	-	-
CL10098.Contig2_All	557	119	10.1976	652	62.8877	115	13.6418	150	18.2538	625	52.2998	90	10.1922	gi|326508542|dbj|BAJ95793.1|	109.4	2e-23	predicted protein [Hordeum vulgare subsp. vulgare] >gi|326533044|dbj|BAJ93494.1| predicted protein [Hordeum vulgare subsp. vulgare]	gi|308080023|ref|NM_001195957.1|	60	2e-06	Zea mays uncharacterized LOC100501161 (LOC100501161), mRNA >gi|391416594|gb|BT084666.2| Zea mays full-length cDNA clone ZM_BFb0154N11 mRNA, complete cds	--	--	--	--	--	--	--	--	--	--	--	--	--	--	-	-	-
CL10098.Contig3_All	618	60	4.6341	305	26.5146	70	7.4841	72	7.897	275	20.7405	76	7.7572	gi|326527403|dbj|BAK07976.1|	102.8	3e-21	predicted protein [Hordeum vulgare subsp. vulgare]	gi|308080023|ref|NM_001195957.1|	60	3e-06	Zea mays uncharacterized LOC100501161 (LOC100501161), mRNA >gi|391416594|gb|BT084666.2| Zea mays full-length cDNA clone ZM_BFb0154N11 mRNA, complete cds	--	--	--	--	--	--	--	--	--	--	--	--	--	--	-	-	-
CL10099.Contig1_All	698	31	2.1199	18	1.3854	35	3.3132	19	1.8451	20	1.3355	17	1.5363	--	--	--	--	--	--	--	--	--	--	--	--	--	--	--	--	--	--	--	--	--	--	-	-	-
CL101.Contig1_All	1816	653	17.1634	398	11.7745	474	17.2461	431	16.0871	737	18.9159	484	16.8117	gi|255586071|ref|XP_002533700.1|	539.6	5e-152	amsh, putative [Ricinus communis] >gi|223526395|gb|EEF28683.1| amsh, putative [Ricinus communis]	gi|356521806|ref|XM_003529494.1|	97.6	4e-17	PREDICTED: Glycine max AMSH-like ubiquitin thiolesterase 3-like (LOC100812784), mRNA	sp|Q8VYB5|AMSH1_ARATH	508	4e-144	AMSH-like ubiquitin thioesterase 1 OS=Arabidopsis thaliana GN=AMSH1 PE=2 SV=1	SPAC19B12.10	195	2e-49	COG1310	Predicted metal-dependent protease of the PAD1/JAB1 superfamily	K11866	5e-153	539	rcu:RCOM_1197790	STAM-binding protein [EC:3.1.2.15]	GO:0006623//protein targeting to vacuole;GO:0016192//vesicle-mediated transport;GO:0006508//proteolysis	-	-
CL101.Contig2_All	1983	548	13.1906	321	8.6967	349	11.6287	340	11.6218	627	14.7374	454	14.4416	gi|225455974|ref|XP_002278560.1|	141.7	3e-32	PREDICTED: AMSH-like ubiquitin thiolesterase 1 [Vitis vinifera] >gi|297734223|emb|CBI15470.3| unnamed protein product [Vitis vinifera]	gi|356521806|ref|XM_003529494.1|	97.6	4e-17	PREDICTED: Glycine max AMSH-like ubiquitin thiolesterase 3-like (LOC100812784), mRNA	sp|Q8VYB5|AMSH1_ARATH	397	9e-111	AMSH-like ubiquitin thioesterase 1 OS=Arabidopsis thaliana GN=AMSH1 PE=2 SV=1	SPAC19B12.10	181	4e-45	COG1310	Predicted metal-dependent protease of the PAD1/JAB1 superfamily	K11866	2e-113	408	vvi:100264578	STAM-binding protein [EC:3.1.2.15]	GO:0006623//protein targeting to vacuole;GO:0016192//vesicle-mediated transport;GO:0006508//proteolysis	-	-
CL101.Contig3_All	227	90	18.9244	42	9.9402	88	25.6145	60	17.916	82	16.837	34	9.4479	--	--	--	--	--	--	--	--	sp|Q8VYB5|AMSH1_ARATH	48.5	9e-07	AMSH-like ubiquitin thioesterase 1 OS=Arabidopsis thaliana GN=AMSH1 PE=2 SV=1	--	--	--	--	--	K11866	2e-06	48.9	vvi:100264578	STAM-binding protein [EC:3.1.2.15]	-	-	-
CL1010.Contig1_All	471	235	23.8151	48	5.4751	142	19.9203	139	20.0037	132	13.0626	122	16.3388	--	--	--	--	gi|147856264|emb|AM481069.2|	60	2e-06	Vitis vinifera contig VV78X235055.5, whole genome shotgun sequence	sp|Q8H0U8|RH42_ARATH	46.6	6e-06	DEAD-box ATP-dependent RNA helicase 42 OS=Arabidopsis thaliana GN=RH42 PE=1 SV=2	--	--	--	--	--	--	--	--	--	--	-	-	-
CL1010.Contig2_All	476	47	4.713	9	1.0158	30	4.1643	30	4.272	25	2.448	50	6.6259	--	--	--	--	gi|147856264|emb|AM481069.2|	60	2e-06	Vitis vinifera contig VV78X235055.5, whole genome shotgun sequence	--	--	--	--	--	--	--	--	--	--	--	--	--	--	-	-	-
CL1010.Contig3_All	366	63	8.2161	67	9.8348	51	9.207	38	7.0375	75	9.5511	26	4.481	--	--	--	--	--	--	--	--	--	--	--	--	--	--	--	--	--	--	--	--	--	--	-	-	-
CL1010.Contig4_All	2162	1238	27.332	962	23.9052	752	22.9822	715	22.4164	1216	26.2152	733	21.386	gi|225469998|ref|XP_002278125.1|	357.1	6e-97	PREDICTED: uncharacterized protein LOC100267408 [Vitis vinifera] >gi|297741803|emb|CBI33108.3| unnamed protein product [Vitis vinifera]	gi|42567031|ref|NM_118362.3|	101	3e-18	Arabidopsis thaliana SWIB complex BAF60b domain-containing protein (AT4G22360) mRNA, complete cds	--	--	--	--	YOR295w	90.5	1e-17	COG5531	SWIB-domain-containing proteins implicated in chromatin remodeling	K15223	4e-97	354	vvi:100853436	upstream activation factor subunit UAF30	-	-	-
CL1010.Contig5_All	1347	59	2.0907	13	0.5185	49	2.4036	63	3.1702	37	1.2803	64	2.9971	--	--	--	--	--	--	--	--	--	--	--	--	--	--	--	--	--	--	--	--	--	--	-	-	-
CL1010.Contig6_All	885	71	3.8293	43	2.6103	82	6.1221	67	5.1315	58	3.0546	55	3.9201	--	--	--	--	--	--	--	--	--	--	--	--	--	--	--	--	--	--	--	--	--	--	-	-	-
CL10100.Contig1_All	562	68	5.7754	112	10.7067	48	5.6433	35	4.2213	153	12.6891	41	4.6018	gi|297745972|emb|CBI16028.3|	150.2	1e-35	unnamed protein product [Vitis vinifera]	gi|225316736|dbj|AK328700.1|	83.8	2e-13	Solanum lycopersicum cDNA, clone: LEFL3032J07, HTC in root	sp|Q9ZW33|TIM10_ARATH	124	4e-29	Mitochondrial import inner membrane translocase subunit Tim10 OS=Arabidopsis thaliana GN=TIM10 PE=2 SV=1	--	--	--	--	--	--	--	--	--	--	GO:0001510//RNA methylation;GO:0045039//protein import into mitochondrial inner membrane;GO:0009853//photorespiration	GO:0015450//P-P-bond-hydrolysis-driven protein transmembrane transporter activity;GO:0046872//metal ion binding	GO:0005743//mitochondrial inner membrane;GO:0042719//mitochondrial intermembrane space protein transporter complex;GO:0009507//chloroplast
CL10100.Contig2_All	509	42	3.9386	59	6.2274	36	4.6732	36	4.794	92	8.4245	37	4.5853	gi|297745972|emb|CBI16028.3|	150.2	1e-35	unnamed protein product [Vitis vinifera]	gi|225316736|dbj|AK328700.1|	83.8	2e-13	Solanum lycopersicum cDNA, clone: LEFL3032J07, HTC in root	sp|Q9ZW33|TIM10_ARATH	124	4e-29	Mitochondrial import inner membrane translocase subunit Tim10 OS=Arabidopsis thaliana GN=TIM10 PE=2 SV=1	--	--	--	--	--	--	--	--	--	--	GO:0001510//RNA methylation;GO:0045039//protein import into mitochondrial inner membrane;GO:0009853//photorespiration	GO:0015450//P-P-bond-hydrolysis-driven protein transmembrane transporter activity;GO:0046872//metal ion binding	GO:0005743//mitochondrial inner membrane;GO:0042719//mitochondrial intermembrane space protein transporter complex;GO:0009507//chloroplast
CL10101.Contig1_All	716	613	40.8652	993	74.5092	528	48.7248	569	53.8661	942	61.3216	374	32.9489	gi|225454694|ref|XP_002270877.1|	177.2	1e-43	PREDICTED: uncharacterized protein LOC100249521 [Vitis vinifera] >gi|297737269|emb|CBI26470.3| unnamed protein product [Vitis vinifera]	gi|356538406|ref|XM_003537647.1|	61.9	8e-07	PREDICTED: Glycine max uncharacterized protein LOC100787910 (LOC100787910), mRNA	--	--	--	--	--	--	--	--	--	--	--	--	--	--	-	-	GO:0009535//chloroplast thylakoid membrane;GO:0009941//chloroplast envelope
CL10101.Contig2_All	764	426	26.6147	604	42.4734	401	34.6801	368	32.6491	681	41.546	274	22.6224	gi|225454694|ref|XP_002270877.1|	177.6	1e-43	PREDICTED: uncharacterized protein LOC100249521 [Vitis vinifera] >gi|297737269|emb|CBI26470.3| unnamed protein product [Vitis vinifera]	gi|356538406|ref|XM_003537647.1|	61.9	8e-07	PREDICTED: Glycine max uncharacterized protein LOC100787910 (LOC100787910), mRNA	--	--	--	--	--	--	--	--	--	--	--	--	--	--	-	-	GO:0009535//chloroplast thylakoid membrane;GO:0009941//chloroplast envelope
CL10102.Contig1_All	231	2	0.4133	2	0.4651	0	0	0	0	8	1.6142	0	0	gi|302828344|ref|XP_002945739.1|	73.6	9e-13	Serine/threonine phosphatase, family 2C [Volvox carteri f. nagariensis] >gi|300268554|gb|EFJ52734.1| Serine/threonine phosphatase, family 2C [Volvox carteri f. nagariensis]	--	--	--	--	sp|Q10QL5|BIP2C_ORYSJ	56.2	4e-09	Probable protein phosphatase 2C BIPP2C1 OS=Oryza sativa subsp. japonica GN=BIPP2C1 PE=2 SV=1	--	--	--	--	--	--	--	--	--	--	-	GO:0003824//catalytic activity	-
CL10102.Contig2_All	623	14	1.0726	16	1.3798	6	0.6363	12	1.3056	13	0.9726	3	0.3037	gi|224133856|ref|XP_002327697.1|	124.8	8e-28	predicted protein [Populus trichocarpa] >gi|222836782|gb|EEE75175.1| predicted protein [Populus trichocarpa]	--	--	--	--	sp|Q9SUK9|P2C55_ARATH	119	1e-27	Probable protein phosphatase 2C 55 OS=Arabidopsis thaliana GN=At4g16580 PE=2 SV=2	SPAC1556.03	67	2e-11	COG0631	Serine/threonine protein phosphatase	--	--	--	--	--	-	-	-
CL10102.Contig3_All	1188	26	1.0446	40	1.8089	18	1.0011	19	1.0841	49	1.9225	19	1.0088	gi|224133856|ref|XP_002327697.1|	185.7	1e-45	predicted protein [Populus trichocarpa] >gi|222836782|gb|EEE75175.1| predicted protein [Populus trichocarpa]	--	--	--	--	sp|Q9SUK9|P2C55_ARATH	171	1e-42	Probable protein phosphatase 2C 55 OS=Arabidopsis thaliana GN=At4g16580 PE=2 SV=2	SPAC1556.03	92.4	1e-18	COG0631	Serine/threonine protein phosphatase	--	--	--	--	--	-	-	-
CL10103.Contig1_All	1634	64	1.8695	157	5.162	52	2.1027	46	1.9082	113	3.2233	49	1.8916	gi|225456719|ref|XP_002268090.1|	66.2	1e-09	PREDICTED: pentatricopeptide repeat-containing protein At4g18750, chloroplastic-like [Vitis vinifera]	--	--	--	--	sp|O64705|PP184_ARATH	249	2e-66	Pentatricopeptide repeat-containing protein At2g34400 OS=Arabidopsis thaliana GN=PCMP-E23 PE=2 SV=2	--	--	--	--	--	K15078	4e-51	201	vvi:100250139	structure-specific endonuclease subunit SLX1 [EC:3.6.1.-]	-	-	-
CL10103.Contig2_All	1700	72	2.0216	145	4.5824	42	1.6324	67	2.6714	160	4.3868	52	1.9295	gi|225456719|ref|XP_002268090.1|	130.6	7e-29	PREDICTED: pentatricopeptide repeat-containing protein At4g18750, chloroplastic-like [Vitis vinifera]	--	--	--	--	sp|O64705|PP184_ARATH	251	7e-67	Pentatricopeptide repeat-containing protein At2g34400 OS=Arabidopsis thaliana GN=PCMP-E23 PE=2 SV=2	--	--	--	--	--	K15078	2e-51	202	vvi:100250139	structure-specific endonuclease subunit SLX1 [EC:3.6.1.-]	-	-	-
CL10104.Contig1_All	1125	33	1.4001	15	0.7163	14	0.8223	21	1.2653	26	1.0772	23	1.2896	gi|363807304|ref|NP_001242366.1|	529.6	3e-149	uncharacterized protein LOC100800635 precursor [Glycine max]	gi|242374490|emb|FP095651.1|	151	2e-33	Phyllostachys edulis cDNA clone: bphylf035m06, full insert sequence	sp|Q93YW8|GDL65_ARATH	485	2e-137	GDSL esterase/lipase At4g18970 OS=Arabidopsis thaliana GN=At4g18970 PE=2 SV=1	all3634	68.2	3e-11	COG3240	Phospholipase/lecithinase/hemolysin	K01206	7e-24	109	ath:AT1G67830	alpha-L-fucosidase [EC:3.2.1.51]	GO:0006629//lipid metabolic process	GO:0016788//hydrolase activity, acting on ester bonds	GO:0016023//cytoplasmic membrane-bounded vesicle;GO:0048046//apoplast;GO:0005618//cell wall;GO:0005634//nucleus;GO:0009507//chloroplast
CL10105.Contig1_All	2125	69	1.5499	25	0.6321	46	1.4303	67	2.1371	67	1.4696	63	1.8701	gi|357156330|ref|XP_003577419.1|	553.9	3e-156	PREDICTED: uncharacterized protein LOC100827416 [Brachypodium distachyon]	gi|357156329|ref|XM_003577371.1|	77.8	4e-11	PREDICTED: Brachypodium distachyon uncharacterized LOC100827416 (LOC100827416), mRNA	sp|Q93YS2|P2C51_ARATH	385	5e-107	Probable protein phosphatase 2C 51 OS=Arabidopsis thaliana GN=At3g63340 PE=2 SV=2	SPAC2G11.07c	77.8	7e-14	COG0631	Serine/threonine protein phosphatase	K14497	8e-20	97.4	gmx:100791754	protein phosphatase 2C [EC:3.1.3.16]	-	GO:0003824//catalytic activity	-
CL10105.Contig2_All	3576	195	2.6028	132	1.9831	212	3.9171	165	3.1275	251	3.2715	110	1.9403	gi|296084483|emb|CBI25042.3|	1044.3	0	unnamed protein product [Vitis vinifera]	gi|115486046|ref|NM_001074699.1|	73.8	1e-09	Oryza sativa Japonica Group Os11g0586100 (Os11g0586100) mRNA, complete cds	sp|Q8RXY0|Y3333_ARATH	460	2e-129	Probable inactive protein kinase At3g63330 OS=Arabidopsis thaliana GN=At3g63330 PE=2 SV=1	SPAC2G11.07c	80.5	2e-14	COG0631	Serine/threonine protein phosphatase	K14497	1e-19	97.4	mtr:MTR_5g009370	protein phosphatase 2C [EC:3.1.3.16]	GO:0016310//phosphorylation	GO:0004672//protein kinase activity;GO:0016787//hydrolase activity	-
CL10106.Contig1_All	279	5	0.8554	1	0.1926	1	0.2368	1	0.2429	13	2.1718	5	1.1304	gi|225430784|ref|XP_002267318.1|	108.2	3e-23	PREDICTED: uncharacterized protein LOC100253061 [Vitis vinifera]	--	--	--	--	--	--	--	--	--	--	--	--	--	--	--	--	--	--	-	-	-
CL10107.Contig1_All	1147	41	1.7062	40	1.8736	37	2.1314	27	1.5956	73	2.9664	29	1.5948	gi|359482660|ref|XP_002285225.2|	110.5	4e-23	PREDICTED: pentatricopeptide repeat-containing protein At1g15510, chloroplastic-like [Vitis vinifera]	gi|297604952|ref|NM_001062928.2|	61.9	1e-06	Oryza sativa Japonica Group Os05g0574800 (Os05g0574800) mRNA, complete cds	sp|Q9M9E2|PPR45_ARATH	354	5e-98	Pentatricopeptide repeat-containing protein At1g15510, chloroplastic OS=Arabidopsis thaliana GN=PCMP-H73 PE=2 SV=1	--	--	--	--	--	K03798	9e-40	162	rcu:RCOM_0340700	cell division protease FtsH [EC:3.4.24.-]	GO:0009658//chloroplast organization;GO:0040007//growth;GO:0009416//response to light stimulus;GO:0009451//RNA modification	-	GO:0009507//chloroplast
CL10107.Contig2_All	2723	340	5.9599	567	11.1869	232	5.6295	286	7.1193	620	10.6125	216	5.0037	gi|359482660|ref|XP_002285225.2|	1000.4	0	PREDICTED: pentatricopeptide repeat-containing protein At1g15510, chloroplastic-like [Vitis vinifera]	gi|297604952|ref|NM_001062928.2|	65.9	2e-07	Oryza sativa Japonica Group Os05g0574800 (Os05g0574800) mRNA, complete cds	sp|Q9M9E2|PPR45_ARATH	904	0	Pentatricopeptide repeat-containing protein At1g15510, chloroplastic OS=Arabidopsis thaliana GN=PCMP-H73 PE=2 SV=1	--	--	--	--	--	K15078	8e-103	373	vvi:100250139	structure-specific endonuclease subunit SLX1 [EC:3.6.1.-]	GO:0009658//chloroplast organization;GO:0040007//growth;GO:0009416//response to light stimulus;GO:0009451//RNA modification	-	GO:0009507//chloroplast
CL10108.Contig1_All	1834	1244	32.3763	2154	63.0986	2375	85.5645	2328	86.0399	2116	53.7764	696	23.9382	gi|224114952|ref|XP_002316901.1|	177.2	7e-43	thioredoxin m [Populus trichocarpa] >gi|222859966|gb|EEE97513.1| thioredoxin m [Populus trichocarpa]	gi|357142956|ref|XM_003572703.1|	93.7	6e-16	PREDICTED: Brachypodium distachyon E3 ubiquitin-protein ligase RMA1H1-like (LOC100825837), mRNA	sp|Q6H7E4|TRXM1_ORYSJ	166	4e-41	Thioredoxin M1, chloroplastic OS=Oryza sativa subsp. japonica GN=Os02g0639900 PE=2 SV=1	all1866	108	3e-23	COG0526	Thiol-disulfide isomerase and thioredoxins	K03671	1e-40	166	osa:4330107	thioredoxin 1	GO:0045454//cell redox homeostasis;GO:0006662//glycerol ether metabolic process	GO:0009055//electron carrier activity;GO:0015035//protein disulfide oxidoreductase activity	GO:0009507//chloroplast
CL10109.Contig1_All	1912	58	1.4479	67	1.8826	43	1.486	45	1.5953	71	1.7308	34	1.1217	gi|115480545|ref|NP_001063866.1|	37.4	5e-13	Os09g0551200 [Oryza sativa Japonica Group] >gi|113632099|dbj|BAF25780.1| Os09g0551200 [Oryza sativa Japonica Group]	--	--	--	--	--	--	--	--	--	--	--	--	--	--	--	--	--	--	-	GO:0003676//nucleic acid binding	GO:0009536//plastid
CL10109.Contig2_All	1099	31	1.3464	41	2.0043	23	1.3828	30	1.8503	37	1.5692	16	0.9183	--	--	--	--	--	--	--	--	--	--	--	--	--	--	--	--	--	--	--	--	--	--	-	-	-
CL10109.Contig3_All	2959	193	3.1133	180	3.2681	131	2.9252	107	2.4511	201	3.1661	100	2.1318	gi|12597806|gb|AAG60117.1|AC073555_1	28.1	9e-44	copia-type polyprotein, putative [Arabidopsis thaliana]	--	--	--	--	sp|P10978|POLX_TOBAC	82.8	1e-15	Retrovirus-related Pol polyprotein from transposon TNT 1-94 OS=Nicotiana tabacum PE=2 SV=1	--	--	--	--	--	K12619	8e-08	58.2	osa:4349826	5'-3' exoribonuclease 2 [EC:3.1.13.-]	-	-	-
CL1011.Contig1_All	645	8	0.592	6	0.4998	3	0.3073	6	0.6305	11	0.7949	5	0.489	--	--	--	--	--	--	--	--	--	--	--	--	--	--	--	--	--	--	--	--	--	--	-	-	-
CL1011.Contig2_All	848	27	1.5198	12	0.7603	7	0.5454	16	1.2789	22	1.2092	9	0.6695	--	--	--	--	--	--	--	--	--	--	--	--	--	--	--	--	--	--	--	--	--	--	-	-	-
CL1011.Contig3_All	706	17	1.1493	7	0.5327	10	0.9359	15	1.4401	7	0.4621	11	0.9828	--	--	--	--	--	--	--	--	--	--	--	--	--	--	--	--	--	--	--	--	--	--	-	-	-
CL1011.Contig4_All	1107	22	0.9486	13	0.6309	16	0.955	12	0.7348	25	1.0526	11	0.6268	--	--	--	--	--	--	--	--	--	--	--	--	--	--	--	--	--	--	--	--	--	--	-	-	-
CL10110.Contig1_All	1375	376	13.0524	383	14.9648	394	18.9332	402	19.8171	496	16.8134	247	11.3312	gi|226498270|ref|NP_001142999.1|	451.4	1e-125	uncharacterized protein LOC100275460 [Zea mays]	gi|90200726|gb|DQ436922.1|	77.8	3e-11	Avena strigosa sister of ramosa 3 (SRA) mRNA, partial cds	sp|Q6ZAL2|TPP6_ORYSJ	435	3e-122	Probable trehalose-phosphate phosphatase 6 OS=Oryza sativa subsp. japonica GN=TPP6 PE=2 SV=1	MT2062_2	166	9e-41	COG1877	Trehalose-6-phosphatase	K01087	1e-126	451	zma:100275460	trehalose 6-phosphate phosphatase [EC:3.1.3.12]	GO:0008152//metabolic process	GO:0016787//hydrolase activity	-
CL10110.Contig2_All	335	13	1.8523	15	2.4056	11	2.1696	15	3.035	12	1.6696	23	4.3308	gi|226498270|ref|NP_001142999.1|	62.8	1e-09	uncharacterized protein LOC100275460 [Zea mays]	--	--	--	--	sp|Q6ZAL2|TPP6_ORYSJ	57.8	1e-09	Probable trehalose-phosphate phosphatase 6 OS=Oryza sativa subsp. japonica GN=TPP6 PE=2 SV=1	--	--	--	--	--	K01087	1e-10	62.8	zma:100275460	trehalose 6-phosphate phosphatase [EC:3.1.3.12]	-	-	-
CL10110.Contig3_All	329	18	2.6115	17	2.776	13	2.6108	14	2.8844	14	1.9834	16	3.0677	--	--	--	--	--	--	--	--	--	--	--	--	--	--	--	--	--	--	--	--	--	--	-	-	-
CL10112.Contig1_All	441	108	11.6894	154	18.761	71	10.6377	98	15.0627	168	17.756	49	7.0087	gi|224138246|ref|XP_002322766.1|	78.2	3e-14	predicted protein [Populus trichocarpa] >gi|222867396|gb|EEF04527.1| predicted protein [Populus trichocarpa]	--	--	--	--	--	--	--	--	--	--	--	--	--	--	--	--	--	--	GO:0080167//response to karrikin	-	-
CL10112.Contig2_All	425	61	6.8509	68	8.5959	40	6.2187	32	5.1036	83	9.1026	33	4.8979	gi|224091473|ref|XP_002309265.1|	37.7	1e-09	predicted protein [Populus trichocarpa] >gi|222855241|gb|EEE92788.1| predicted protein [Populus trichocarpa]	--	--	--	--	--	--	--	--	--	--	--	--	--	--	--	--	--	--	-	-	-
CL10113.Contig1_All	222	4	0.86	0	0	2	0.5953	4	1.2213	3	0.6299	5	1.4207	--	--	--	--	--	--	--	--	--	--	--	--	--	--	--	--	--	--	--	--	--	--	-	-	-
CL10113.Contig2_All	263	9	1.6334	0	0	5	1.2562	4	1.0309	3	0.5317	2	0.4797	--	--	--	--	--	--	--	--	--	--	--	--	--	--	--	--	--	--	--	--	--	--	-	-	-
CL10114.Contig1_All	295	34	5.5013	12	2.1854	15	3.3597	11	2.5275	4	0.632	16	3.4212	--	--	--	--	--	--	--	--	--	--	--	--	--	--	--	--	--	--	--	--	--	--	-	-	-
CL10114.Contig2_All	834	191	10.9313	436	28.0863	217	17.1919	208	16.9049	412	23.0254	242	18.3034	gi|351066127|gb|AEQ39038.1|	102.4	7e-21	putative glutaredoxin-like protein [Wolffia arrhiza]	gi|15637349|gb|AF406809.1|AF406809	65.9	6e-08	Tilia platyphyllos glutaredoxin (Cl31) mRNA, complete cds	sp|Q9FNE2|GRXC2_ARATH	95.1	4e-20	Glutaredoxin-C2 OS=Arabidopsis thaliana GN=GRXC2 PE=2 SV=1	YCL035c	55.8	8e-08	COG0695	Glutaredoxin and related proteins	K03676	3e-20	97.1	aly:ARALYDRAFT_916213	glutaredoxin 3	-	GO:0016491//oxidoreductase activity	GO:0005773//vacuole;GO:0005794//Golgi apparatus;GO:0005886//plasma membrane;GO:0005829//cytosol;GO:0048046//apoplast
CL10114.Contig3_All	1039	238	10.9337	494	25.5438	234	14.8809	249	16.2443	502	22.5198	236	14.3278	gi|351066127|gb|AEQ39038.1|	102.4	1e-20	putative glutaredoxin-like protein [Wolffia arrhiza]	gi|15637349|gb|AF406809.1|AF406809	65.9	7e-08	Tilia platyphyllos glutaredoxin (Cl31) mRNA, complete cds	sp|Q9FNE2|GRXC2_ARATH	95.1	6e-20	Glutaredoxin-C2 OS=Arabidopsis thaliana GN=GRXC2 PE=2 SV=1	YCL035c	55.8	1e-07	COG0695	Glutaredoxin and related proteins	K03676	4e-20	97.1	aly:ARALYDRAFT_916213	glutaredoxin 3	-	GO:0016491//oxidoreductase activity	GO:0005773//vacuole;GO:0005794//Golgi apparatus;GO:0005886//plasma membrane;GO:0005829//cytosol;GO:0048046//apoplast
CL10115.Contig1_All	388	23	2.8294	17	2.3539	10	1.7029	14	2.4458	30	3.6038	20	3.2515	gi|225456155|ref|XP_002282402.1|	166.8	7e-41	PREDICTED: translocon at the outer membrane of chloroplasts 64 [Vitis vinifera] >gi|297734325|emb|CBI15572.3| unnamed protein product [Vitis vinifera]	--	--	--	--	sp|Q9LVH5|OE64C_ARATH	162	5e-41	Outer envelope protein 64, chloroplastic OS=Arabidopsis thaliana GN=OEP64 PE=1 SV=1	--	--	--	--	--	--	--	--	--	--	GO:0009165//nucleotide biosynthetic process	GO:0016884//carbon-nitrogen ligase activity, with glutamine as amido-N-donor;GO:0004040//amidase activity;GO:0016740//transferase activity	GO:0031359//integral to chloroplast outer membrane
CL10115.Contig2_All	1875	306	7.7898	285	8.1661	201	7.0831	186	6.724	364	9.0485	187	6.291	gi|225456155|ref|XP_002282402.1|	734.9	0	PREDICTED: translocon at the outer membrane of chloroplasts 64 [Vitis vinifera] >gi|297734325|emb|CBI15572.3| unnamed protein product [Vitis vinifera]	--	--	--	--	sp|Q9MUK5|TOC64_PEA	723	0	Translocon at the outer membrane of chloroplasts 64 OS=Pisum sativum GN=TOC64 PE=1 SV=1	mlr2975	202	2e-51	COG0154	Asp-tRNAAsn/Glu-tRNAGln amidotransferase A subunit and related amidases	K02433	1e-23	109	smo:SELMODRAFT_269599	aspartyl-tRNA(Asn)/glutamyl-tRNA (Gln) amidotransferase subunit A [EC:6.3.5.6 6.3.5.7]	GO:0009165//nucleotide biosynthetic process	GO:0004040//amidase activity	GO:0031359//integral to chloroplast outer membrane
CL10115.Contig3_All	1308	102	3.7222	74	3.0395	62	3.1319	61	3.1611	138	4.9175	83	4.0027	gi|225456155|ref|XP_002282402.1|	496.1	4e-139	PREDICTED: translocon at the outer membrane of chloroplasts 64 [Vitis vinifera] >gi|297734325|emb|CBI15572.3| unnamed protein product [Vitis vinifera]	--	--	--	--	sp|Q9MUK5|TOC64_PEA	478	2e-135	Translocon at the outer membrane of chloroplasts 64 OS=Pisum sativum GN=TOC64 PE=1 SV=1	mlr2975	187	3e-47	COG0154	Asp-tRNAAsn/Glu-tRNAGln amidotransferase A subunit and related amidases	K02433	3e-23	108	smo:SELMODRAFT_269599	aspartyl-tRNA(Asn)/glutamyl-tRNA (Gln) amidotransferase subunit A [EC:6.3.5.6 6.3.5.7]	GO:0009165//nucleotide biosynthetic process	GO:0004040//amidase activity	GO:0031359//integral to chloroplast outer membrane
CL10116.Contig1_All	789	9	0.5445	19	1.2937	15	1.2562	10	0.8591	28	1.6541	3	0.2398	gi|225437286|ref|XP_002266871.1|	72.4	7e-12	PREDICTED: pentatricopeptide repeat-containing protein At5g66520-like [Vitis vinifera]	--	--	--	--	sp|Q9LUJ2|PP249_ARATH	192	1e-49	Pentatricopeptide repeat-containing protein At3g22690 OS=Arabidopsis thaliana GN=PCMP-H56 PE=2 SV=1	--	--	--	--	--	K15078	7e-53	205	vvi:100250139	structure-specific endonuclease subunit SLX1 [EC:3.6.1.-]	-	-	-
CL10116.Contig2_All	1512	30	0.9471	67	2.3807	16	0.6992	26	1.1656	83	2.5586	9	0.3755	gi|225437286|ref|XP_002266871.1|	488.8	9e-137	PREDICTED: pentatricopeptide repeat-containing protein At5g66520-like [Vitis vinifera]	--	--	--	--	sp|Q9FJY7|PP449_ARATH	297	9e-81	Pentatricopeptide repeat-containing protein At5g66520 OS=Arabidopsis thaliana GN=PCMP-H61 PE=2 SV=1	--	--	--	--	--	K15078	1e-70	265	vvi:100250139	structure-specific endonuclease subunit SLX1 [EC:3.6.1.-]	-	-	-
CL10117.Contig1_All	280	50	8.5235	59	11.3205	20	4.7196	26	6.2941	70	11.6524	26	5.8573	gi|356515212|ref|XP_003526295.1|	55.8	1e-07	PREDICTED: diacylglycerol kinase iota-like [Glycine max]	--	--	--	--	--	--	--	--	--	--	--	--	--	--	--	--	--	--	-	-	-
CL10117.Contig2_All	1606	618	18.3674	511	17.0942	259	10.6557	235	9.9183	733	21.2733	477	18.7351	gi|255553919|ref|XP_002518000.1|	647.9	0	diacylglycerol kinase, alpha, putative [Ricinus communis] >gi|223542982|gb|EEF44518.1| diacylglycerol kinase, alpha, putative [Ricinus communis]	gi|115475066|ref|NM_001067665.1|	93.7	5e-16	Oryza sativa Japonica Group Os08g0178700 (Os08g0178700) mRNA, complete cds	sp|Q39017|DGK1_ARATH	110	3e-24	Diacylglycerol kinase 1 OS=Arabidopsis thaliana GN=DGK1 PE=1 SV=2	--	--	--	--	--	K00901	7e-132	469	ppp:PHYPADRAFT_106363	diacylglycerol kinase [EC:2.7.1.107]	GO:0007205//protein kinase C-activating G-protein coupled receptor signaling pathway;GO:0016310//phosphorylation;GO:0009723//response to ethylene stimulus	GO:0004143//diacylglycerol kinase activity	GO:0009507//chloroplast
CL10117.Contig3_All	458	96	10.0049	69	8.0939	20	2.8853	17	2.5159	106	10.7874	72	9.9163	gi|296084956|emb|CBI28371.3|	84.3	5e-16	unnamed protein product [Vitis vinifera]	--	--	--	--	--	--	--	--	--	--	--	--	--	--	--	--	--	--	GO:0007205//protein kinase C-activating G-protein coupled receptor signaling pathway	GO:0004143//diacylglycerol kinase activity	GO:0009507//chloroplast
CL10117.Contig4_All	1850	1104	28.4841	886	25.7297	498	17.7864	466	17.0738	1385	34.8942	752	25.6406	gi|255553919|ref|XP_002518000.1|	715.7	0	diacylglycerol kinase, alpha, putative [Ricinus communis] >gi|223542982|gb|EEF44518.1| diacylglycerol kinase, alpha, putative [Ricinus communis]	gi|115475066|ref|NM_001067665.1|	93.7	6e-16	Oryza sativa Japonica Group Os08g0178700 (Os08g0178700) mRNA, complete cds	sp|Q39017|DGK1_ARATH	126	5e-29	Diacylglycerol kinase 1 OS=Arabidopsis thaliana GN=DGK1 PE=1 SV=2	--	--	--	--	--	K00901	7e-145	512	ppp:PHYPADRAFT_106363	diacylglycerol kinase [EC:2.7.1.107]	GO:0007205//protein kinase C-activating G-protein coupled receptor signaling pathway;GO:0016310//phosphorylation;GO:0009723//response to ethylene stimulus	GO:0004143//diacylglycerol kinase activity	GO:0009507//chloroplast
CL10117.Contig5_All	241	2	0.3961	1	0.2229	0	0	2	0.5625	2	0.3868	9	2.3556	--	--	--	--	--	--	--	--	--	--	--	--	--	--	--	--	--	--	--	--	--	--	-	-	-
CL10118.Contig1_All	768	126	7.831	107	7.4851	71	6.1084	80	7.0607	95	5.7655	72	5.9136	--	--	--	--	--	--	--	--	--	--	--	--	--	--	--	--	--	--	--	--	--	--	-	-	-
CL10118.Contig2_All	1698	95	2.6705	86	2.721	88	3.4243	77	3.0738	89	2.443	128	4.755	gi|224121984|ref|XP_002330702.1|	105.5	2e-21	predicted protein [Populus trichocarpa] >gi|222872306|gb|EEF09437.1| predicted protein [Populus trichocarpa]	--	--	--	--	--	--	--	--	--	--	--	--	--	--	--	--	--	--	-	-	-
CL10118.Contig3_All	485	17	1.6731	23	2.5478	18	2.4522	20	2.7951	18	1.7298	23	2.9914	--	--	--	--	--	--	--	--	--	--	--	--	--	--	--	--	--	--	--	--	--	--	-	-	-
CL10118.Contig4_All	1150	56	2.3243	74	3.4571	38	2.1833	51	3.006	67	2.7155	88	4.8269	gi|224121984|ref|XP_002330702.1|	97.1	5e-19	predicted protein [Populus trichocarpa] >gi|222872306|gb|EEF09437.1| predicted protein [Populus trichocarpa]	--	--	--	--	--	--	--	--	--	--	--	--	--	--	--	--	--	--	-	-	-
CL10118.Contig5_All	1566	92	2.8042	80	2.7446	64	2.7003	69	2.9866	95	2.8275	98	3.9474	gi|224121984|ref|XP_002330702.1|	105.5	2e-21	predicted protein [Populus trichocarpa] >gi|222872306|gb|EEF09437.1| predicted protein [Populus trichocarpa]	--	--	--	--	--	--	--	--	--	--	--	--	--	--	--	--	--	--	-	-	-
CL10118.Contig6_All	1390	109	3.743	76	2.9375	63	2.9947	63	3.0721	79	2.649	95	4.3111	gi|224121984|ref|XP_002330702.1|	91.7	2e-17	predicted protein [Populus trichocarpa] >gi|222872306|gb|EEF09437.1| predicted protein [Populus trichocarpa]	--	--	--	--	--	--	--	--	--	--	--	--	--	--	--	--	--	--	-	-	-
CL10118.Contig7_All	2060	174	4.0317	144	3.7555	99	3.1754	98	3.2246	167	3.7785	121	3.7051	gi|224121984|ref|XP_002330702.1|	105.5	3e-21	predicted protein [Populus trichocarpa] >gi|222872306|gb|EEF09437.1| predicted protein [Populus trichocarpa]	--	--	--	--	--	--	--	--	--	--	--	--	--	--	--	--	--	--	-	-	-
CL10118.Contig8_All	1251	33	1.2591	26	1.1166	18	0.9507	17	0.9211	25	0.9314	25	1.2606	--	--	--	--	--	--	--	--	--	--	--	--	--	--	--	--	--	--	--	--	--	--	-	-	-
CL10118.Contig9_All	917	54	2.8108	55	3.2223	28	2.0175	30	2.2175	45	2.2873	63	4.3336	--	--	--	--	--	--	--	--	--	--	--	--	--	--	--	--	--	--	--	--	--	--	-	-	-
CL10119.Contig1_All	950	276	13.8673	878	49.6529	117	8.1375	104	7.4204	949	46.5605	276	18.326	gi|225441153|ref|XP_002267645.1|	155.2	1e-36	PREDICTED: zinc finger protein ZAT5 [Vitis vinifera] >gi|147788170|emb|CAN64839.1| hypothetical protein VITISV_030377 [Vitis vinifera]	gi|242067035|ref|XM_002454762.1|	61.9	1e-06	Sorghum bicolor hypothetical protein, mRNA	sp|Q681X4|ZAT5_ARATH	145	3e-35	Zinc finger protein ZAT5 OS=Arabidopsis thaliana GN=ZAT5 PE=2 SV=1	--	--	--	--	--	--	--	--	--	--	GO:0044249//cellular biosynthetic process;GO:0044238//primary metabolic process;GO:0044260;GO:0010228//vegetative to reproductive phase transition of meristem	-	-
CL10119.Contig2_All	884	462	24.9457	800	48.6196	102	7.6239	104	7.9744	934	49.2459	293	20.9073	gi|2346972|dbj|BAA21920.1|	153.3	4e-36	ZPT2-11 [Petunia x hybrida]	gi|48717081|dbj|AP003989.4|	61.9	1e-06	Oryza sativa Japonica Group genomic DNA, chromosome 2, BAC clone:OJ1063_D06	sp|Q681X4|ZAT5_ARATH	146	2e-35	Zinc finger protein ZAT5 OS=Arabidopsis thaliana GN=ZAT5 PE=2 SV=1	--	--	--	--	--	--	--	--	--	--	GO:0044237//cellular metabolic process	-	-
CL1012.Contig10_All	1076	176	7.8074	216	10.7849	171	10.5006	149	9.3862	213	9.2266	103	6.0382	gi|296081406|emb|CBI16839.3|	110.9	3e-23	unnamed protein product [Vitis vinifera]	--	--	--	--	--	--	--	--	--	--	--	--	--	K06133	6e-11	66.6	ath:AT2G02770	4'-phosphopantetheinyl transferase [EC:2.7.8.-]	GO:0044267//cellular protein metabolic process	-	GO:0043231//intracellular membrane-bounded organelle;GO:0044444//cytoplasmic part
CL1012.Contig1_All	1596	90	2.6916	107	3.6018	76	3.1464	61	2.5907	117	3.4169	76	3.0037	gi|300175763|emb|CBK21306.2|	84	7e-15	unnamed protein product [Blastocystis hominis]	--	--	--	--	sp|F4I8B9|Y1501_ARATH	50.1	4e-06	Putative WEB family protein At1g65010, chloroplastic OS=Arabidopsis thaliana GN=At1g65010 PE=1 SV=1	SPAC56F8.03	57	9e-08	COG0532	Translation initiation factor 2 (IF-2; GTPase)	K03243	2e-08	59.3	gmx:100814875	translation initiation factor 5B	-	-	-
CL1012.Contig2_All	2188	162	3.5341	83	2.038	107	3.2312	94	2.912	132	2.8119	138	3.9784	gi|296081406|emb|CBI16839.3|	132.9	1e-29	unnamed protein product [Vitis vinifera]	--	--	--	--	sp|Q9LFE4|Y5673_ARATH	55.8	1e-07	WEB family protein At5g16730, chloroplastic OS=Arabidopsis thaliana GN=At5g16730 PE=1 SV=1	SPAC56F8.03	63.5	1e-09	COG0532	Translation initiation factor 2 (IF-2; GTPase)	K06133	2e-14	79.7	ath:AT2G02770	4'-phosphopantetheinyl transferase [EC:2.7.8.-]	-	-	GO:0043231//intracellular membrane-bounded organelle
CL1012.Contig3_All	1361	97	3.4019	87	3.4343	64	3.1071	53	2.6396	94	3.2192	69	3.198	gi|296081406|emb|CBI16839.3|	77.8	4e-13	unnamed protein product [Vitis vinifera]	--	--	--	--	--	--	--	--	--	--	--	--	--	K12811	3e-08	58.2	rcu:RCOM_0075460	ATP-dependent RNA helicase DDX46/PRP5 [EC:3.6.4.13]	GO:0007275//multicellular organismal development;GO:0048856//anatomical structure development;GO:0071841;GO:0016043//cellular component organization	-	-
CL1012.Contig4_All	804	52	3.0871	39	2.606	37	3.0407	36	3.035	38	2.2029	51	4.0013	gi|296081406|emb|CBI16839.3|	110.2	3e-23	unnamed protein product [Vitis vinifera]	--	--	--	--	--	--	--	--	--	--	--	--	--	K06133	9e-14	75.5	ath:AT2G02770	4'-phosphopantetheinyl transferase [EC:2.7.8.-]	GO:0010099//regulation of photomorphogenesis	GO:0003712//transcription cofactor activity	GO:0005634//nucleus
CL1012.Contig5_All	2640	118	2.1335	112	2.2792	85	2.1274	59	1.5148	138	2.4364	111	2.6522	gi|300175007|emb|CBK20318.2|	66.2	2e-09	unnamed protein product [Blastocystis hominis]	--	--	--	--	sp|Q9ZNT9|FIS2_ARATH	61.2	3e-09	Polycomb group protein FERTILIZATION-INDEPENDENT SEED 2 OS=Arabidopsis thaliana GN=FIS2 PE=1 SV=3	SA1562	57	2e-07	COG1674	DNA segregation ATPase FtsK/SpoIIIE and related proteins	K11984	6e-14	78.2	ppp:PHYPADRAFT_233757	U4/U6.U5 tri-snRNP-associated protein 1	GO:0009987//cellular process	-	GO:0043231//intracellular membrane-bounded organelle;GO:0005737//cytoplasm
CL1012.Contig6_All	1326	95	3.4197	91	3.687	57	2.8403	78	3.9872	91	3.1987	94	4.4716	gi|296081406|emb|CBI16839.3|	112.1	1e-23	unnamed protein product [Vitis vinifera]	--	--	--	--	--	--	--	--	--	--	--	--	--	K06133	5e-11	67.4	ath:AT2G02770	4'-phosphopantetheinyl transferase [EC:2.7.8.-]	-	-	-
CL1012.Contig7_All	3667	276	3.5926	191	2.7983	181	3.2613	158	2.9205	297	3.775	215	3.6984	gi|296081406|emb|CBI16839.3|	178.3	7e-43	unnamed protein product [Vitis vinifera]	--	--	--	--	sp|F4JJP1|Y4759_ARATH	57.4	6e-08	WEB family protein At4g27595, chloroplastic OS=Arabidopsis thaliana GN=At4g27595 PE=2 SV=1	SA1562	69.3	5e-11	COG1674	DNA segregation ATPase FtsK/SpoIIIE and related proteins	K06133	3e-14	79.7	ath:AT2G02770	4'-phosphopantetheinyl transferase [EC:2.7.8.-]	-	-	GO:0043231//intracellular membrane-bounded organelle
CL1012.Contig8_All	820	34	1.9791	9	0.5897	37	2.9814	39	3.2238	36	2.0463	37	2.8462	gi|296081406|emb|CBI16839.3|	127.9	1e-28	unnamed protein product [Vitis vinifera]	--	--	--	--	--	--	--	--	--	--	--	--	--	K06133	9e-14	75.5	ath:AT2G02770	4'-phosphopantetheinyl transferase [EC:2.7.8.-]	-	-	GO:0043231//intracellular membrane-bounded organelle
CL1012.Contig9_All	2676	220	3.9241	122	2.4493	111	2.7407	115	2.9129	204	3.5532	151	3.5594	gi|15228477|ref|NP_189519.1|	70.5	1e-10	uncharacterized protein [Arabidopsis thaliana] >gi|332643968|gb|AEE77489.1| uncharacterized protein [Arabidopsis thaliana]	--	--	--	--	sp|F4JJP1|Y4759_ARATH	61.6	2e-09	WEB family protein At4g27595, chloroplastic OS=Arabidopsis thaliana GN=At4g27595 PE=2 SV=1	SSO2249	57	2e-07	COG0419	ATPase involved in DNA repair	K11984	4e-13	75.5	ppp:PHYPADRAFT_233757	U4/U6.U5 tri-snRNP-associated protein 1	-	-	GO:0043231//intracellular membrane-bounded organelle;GO:0005737//cytoplasm
CL10120.Contig1_All	827	98	5.6562	65	4.2226	63	5.0334	42	3.4424	76	4.2833	46	3.5086	gi|226508486|ref|NP_001146913.1|	161.8	1e-38	ethylene-responsive factor-like protein 1 [Zea mays] >gi|195605136|gb|ACG24398.1| ethylene-responsive factor-like protein 1 [Zea mays]	gi|116632598|emb|CT832402.1|	81.8	1e-12	Oryza sativa (indica cultivar-group) cDNA clone:OSIGCRA116K09, full insert sequence	sp|O22259|ERF71_ARATH	136	1e-32	Ethylene-responsive transcription factor ERF071 OS=Arabidopsis thaliana GN=ERF071 PE=2 SV=1	--	--	--	--	--	K09286	2e-29	127	gmx:100170723	EREBP-like factor	GO:0044238//primary metabolic process;GO:0050794//regulation of cellular process	-	-
CL10120.Contig2_All	928	77	3.9605	94	5.4419	23	1.6376	28	2.0452	78	3.9176	66	4.4862	gi|162458941|ref|NP_001105270.1|	162.2	9e-39	ethylene-responsive factor-like protein 1 [Zea mays] >gi|50346542|gb|AAT75013.1| ethylene-responsive factor-like protein 1 [Zea mays]	gi|116632598|emb|CT832402.1|	81.8	1e-12	Oryza sativa (indica cultivar-group) cDNA clone:OSIGCRA116K09, full insert sequence	sp|O22259|ERF71_ARATH	135	4e-32	Ethylene-responsive transcription factor ERF071 OS=Arabidopsis thaliana GN=ERF071 PE=2 SV=1	--	--	--	--	--	K09286	2e-29	127	mtr:MTR_8g022820	EREBP-like factor	GO:0009987//cellular process	-	-
CL10120.Contig3_All	2390	263	5.2525	308	6.9235	191	5.2804	194	5.502	359	7.0012	160	4.2228	gi|193290668|gb|ACF17642.1|	511.9	1e-143	putative branched-chain alpha-keto acid dehydrogenase E2 subunit [Capsicum annuum]	gi|356521840|ref|XM_003529511.1|	93.7	8e-16	PREDICTED: Glycine max lipoamide acyltransferase component of branched-chain alpha-keto acid dehydrogenase complex, mitochondrial-like (LOC100776242), mRNA	sp|Q8RWN9|OPD22_ARATH	144	3e-34	Dihydrolipoyllysine-residue acetyltransferase component 2 of pyruvate dehydrogenase complex, mitochondrial OS=Arabidopsis thaliana GN=At3g13930 PE=1 SV=2	APE1671	264	5e-70	COG0508	Pyruvate/2-oxoglutarate dehydrogenase complex, dihydrolipoamide acyltransferase (E2) component, and related enzymes	K09699	3e-142	504	rcu:RCOM_0681970	2-oxoisovalerate dehydrogenase E2 component (dihydrolipoyl transacylase) [EC:2.3.1.168]	GO:0009744//response to sucrose stimulus;GO:0009750//response to fructose stimulus;GO:0008152//metabolic process	GO:0003826//alpha-ketoacid dehydrogenase activity;GO:0004147//dihydrolipoamide branched chain acyltransferase activity;GO:0016407//acetyltransferase activity;GO:0008270//zinc ion binding	GO:0005739//mitochondrion
CL10121.Contig1_All	489	5	0.4881	10	1.0987	8	1.081	1	0.1386	16	1.5251	2	0.258	--	--	--	--	--	--	--	--	--	--	--	--	--	--	--	--	--	--	--	--	--	--	-	-	-
CL10121.Contig2_All	552	8	0.6918	23	2.2385	7	0.8379	14	1.7191	22	1.8576	4	0.4571	--	--	--	--	--	--	--	--	--	--	--	--	--	--	--	--	--	--	--	--	--	--	-	-	-
CL10122.Contig1_All	1980	1547	37.2933	1601	43.441	1063	35.473	989	33.8569	1570	36.9581	905	28.8314	gi|225452352|ref|XP_002274778.1|	817.4	0	PREDICTED: pescadillo homolog [Vitis vinifera] >gi|296087615|emb|CBI34871.3| unnamed protein product [Vitis vinifera]	gi|186522859|ref|NM_121456.3|	95.6	2e-16	Arabidopsis thaliana pescadillo-related protein (AT5G14520) mRNA, complete cds	sp|A8JBB2|PESC_CHLRE	326	3e-89	Pescadillo homolog OS=Chlamydomonas reinhardtii GN=CHLREDRAFT_206018 PE=3 SV=1	SPBC19F5.05c	408	2e-113	COG5163	Protein required for biogenesis of the 60S ribosomal subunit	K14843	0	817	vvi:100262902	pescadillo	GO:0006364//rRNA processing;GO:0006606//protein import into nucleus;GO:0051604//protein maturation	GO:0003713//transcription coactivator activity	GO:0005730//nucleolus
CL10122.Contig2_All	362	80	10.5484	64	9.4983	104	18.9825	57	10.6729	74	9.5279	35	6.0988	gi|356572972|ref|XP_003554639.1|	164.9	3e-40	PREDICTED: pescadillo homolog [Glycine max]	gi|326494819|dbj|AK363325.1|	69.9	2e-09	Hordeum vulgare subsp. vulgare mRNA for predicted protein, complete cds, clone: NIASHv2014H03	sp|A8JBB2|PESC_CHLRE	75.9	5e-15	Pescadillo homolog OS=Chlamydomonas reinhardtii GN=CHLREDRAFT_206018 PE=3 SV=1	SPBC19F5.05c	65.1	3e-11	COG5163	Protein required for biogenesis of the 60S ribosomal subunit	K14843	2e-41	164	gmx:100814855	pescadillo	-	-	-
CL10124.Contig1_All	1296	1281	47.1791	105	4.3527	716	36.5038	763	39.9058	81	2.9131	1619	78.7996	gi|359485383|ref|XP_002274192.2|	594.3	1e-168	PREDICTED: protein SPA1-RELATED 3 [Vitis vinifera]	gi|330688324|gb|HQ228995.1|	85.7	1e-13	Arabidopsis thaliana SPA3 isoform 2 mRNA, complete cds, alternatively spliced	sp|Q94BM7|SPA4_ARATH	539	1e-153	Protein SPA1-RELATED 4 OS=Arabidopsis thaliana GN=SPA4 PE=1 SV=1	all0283_3	83.2	9e-16	COG2319	FOG: WD40 repeat	K10143	9e-164	574	mtr:MTR_2g085210	E3 ubiquitin-protein ligase RFWD2 [EC:6.3.2.19]	GO:0006468//protein phosphorylation;GO:0006281//DNA repair;GO:0010100//negative regulation of photomorphogenesis;GO:0048608//reproductive structure development	GO:0004672//protein kinase activity;GO:0004871//signal transducer activity;GO:0042802//identical protein binding;GO:0016491//oxidoreductase activity;GO:0005524//ATP binding	GO:0080008//Cul4-RING ubiquitin ligase complex;GO:0005834//heterotrimeric G-protein complex;GO:0005634//nucleus
CL10124.Contig2_All	1859	1675	43.0072	136	3.9304	915	32.5215	1037	37.8108	168	4.2122	1571	53.3063	gi|356546870|ref|XP_003541845.1|	89.7	0	PREDICTED: protein SPA1-RELATED 3-like [Glycine max]	gi|330688324|gb|HQ228995.1|	85.7	1e-13	Arabidopsis thaliana SPA3 isoform 2 mRNA, complete cds, alternatively spliced	sp|Q9LJR3|SPA3_ARATH	348	0	Protein SPA1-RELATED 3 OS=Arabidopsis thaliana GN=SPA3 PE=1 SV=1	all0283_3	50.8	7e-13	COG2319	FOG: WD40 repeat	K10143	0	369	gmx:100811457	E3 ubiquitin-protein ligase RFWD2 [EC:6.3.2.19]	GO:0006281//DNA repair;GO:0010100//negative regulation of photomorphogenesis;GO:0048608//reproductive structure development	GO:0042802//identical protein binding;GO:0003824//catalytic activity	GO:0043234//protein complex;GO:0044424//intracellular part
CL10124.Contig3_All	3036	5722	89.9605	215	3.8046	3022	65.7691	3054	68.1841	302	4.6364	3793	78.8067	gi|359485383|ref|XP_002274192.2|	285.8	0	PREDICTED: protein SPA1-RELATED 3 [Vitis vinifera]	gi|145336685|ref|NM_104188.3|	85.7	2e-13	Arabidopsis thaliana SPA1-related 4 protein (SPA4) mRNA, complete cds	sp|Q9LJR3|SPA3_ARATH	600	0	Protein SPA1-RELATED 3 OS=Arabidopsis thaliana GN=SPA3 PE=1 SV=1	all0283_3	50.8	1e-12	COG2319	FOG: WD40 repeat	K10143	0	649	mtr:MTR_2g085210	E3 ubiquitin-protein ligase RFWD2 [EC:6.3.2.19]	GO:0006281//DNA repair;GO:0010100//negative regulation of photomorphogenesis;GO:0048608//reproductive structure development	GO:0042802//identical protein binding;GO:0003824//catalytic activity	GO:0043234//protein complex;GO:0044424//intracellular part
CL10125.Contig1_All	1049	1167	53.1008	3405	174.387	571	35.9658	554	35.7973	3574	158.802	700	42.0925	gi|359473789|ref|XP_002265030.2|	349	6e-95	PREDICTED: peptidyl-prolyl cis-trans isomerase CYP20-2, chloroplastic-like [Vitis vinifera] >gi|296088703|emb|CBI38153.3| unnamed protein product [Vitis vinifera]	gi|116640768|emb|CT830133.1|	184	1e-43	Oryza sativa (indica cultivar-group) cDNA clone:OSIGCSN051M13, full insert sequence	sp|Q9ASS6|CP20B_ARATH	307	6e-84	Peptidyl-prolyl cis-trans isomerase CYP20-2, chloroplastic OS=Arabidopsis thaliana GN=CYP20-2 PE=1 SV=1	YDR155c	216	7e-56	COG0652	Peptidyl-prolyl cis-trans isomerase (rotamase) - cyclophilin family	K03768	5e-94	342	vvi:100248997	peptidyl-prolyl cis-trans isomerase B (cyclophilin B) [EC:5.2.1.8]	GO:0006457//protein folding;GO:0000413//protein peptidyl-prolyl isomerization;GO:0010275//NAD(P)H dehydrogenase complex assembly	GO:0003755//peptidyl-prolyl cis-trans isomerase activity	GO:0009533//chloroplast stromal thylakoid;GO:0009543//chloroplast thylakoid lumen;GO:0009535//chloroplast thylakoid membrane
CL10125.Contig2_All	893	563	30.0928	1788	107.57	279	20.6434	302	22.923	1477	77.0911	549	38.7796	gi|359473789|ref|XP_002265030.2|	348.6	6e-95	PREDICTED: peptidyl-prolyl cis-trans isomerase CYP20-2, chloroplastic-like [Vitis vinifera] >gi|296088703|emb|CBI38153.3| unnamed protein product [Vitis vinifera]	gi|210062273|gb|FJ361763.1|	196	3e-47	Ipomoea batatas cultivar Tainong 57 peptidylprolyl isomerase mRNA, complete cds	sp|Q9ASS6|CP20B_ARATH	310	9e-85	Peptidyl-prolyl cis-trans isomerase CYP20-2, chloroplastic OS=Arabidopsis thaliana GN=CYP20-2 PE=1 SV=1	YDR155c	216	3e-56	COG0652	Peptidyl-prolyl cis-trans isomerase (rotamase) - cyclophilin family	K03768	5e-94	342	vvi:100248997	peptidyl-prolyl cis-trans isomerase B (cyclophilin B) [EC:5.2.1.8]	GO:0006457//protein folding;GO:0000413//protein peptidyl-prolyl isomerization;GO:0010275//NAD(P)H dehydrogenase complex assembly	GO:0003755//peptidyl-prolyl cis-trans isomerase activity	GO:0009533//chloroplast stromal thylakoid;GO:0009543//chloroplast thylakoid lumen;GO:0009535//chloroplast thylakoid membrane
CL10126.Contig1_All	726	562	36.9492	949	70.2268	333	30.3066	409	38.1859	793	50.911	375	32.5819	gi|359806834|ref|NP_001241056.1|	167.9	1e-40	uncharacterized protein LOC100814232 [Glycine max]	gi|359482937|ref|XM_002284576.2|	125	6e-26	PREDICTED: Vitis vinifera uncharacterized LOC100260053 (LOC100260053), mRNA	--	--	--	--	XF1267	49.3	6e-06	COG5297	Cellobiohydrolase A (1,4-beta-cellobiosidase A)	--	--	--	--	--	-	-	GO:0005634//nucleus;GO:0009507//chloroplast
CL10127.Contig1_All	383	2	0.2493	6	0.8416	5	0.8626	5	0.8849	19	2.3122	4	0.6588	--	--	--	--	--	--	--	--	--	--	--	--	--	--	--	--	--	--	--	--	--	--	-	-	-
CL10127.Contig2_All	466	4	0.4097	10	1.1529	13	1.8433	1	0.1455	6	0.6001	3	0.4061	--	--	--	--	--	--	--	--	--	--	--	--	--	--	--	--	--	--	--	--	--	--	-	-	-
CL10128.Contig1_All	691	166	11.4666	333	25.8905	168	16.0643	236	23.15	234	15.7839	389	35.5102	gi|313586545|gb|ADR71283.1|	282.7	3e-75	40S ribosomal protein S16A [Hevea brasiliensis]	gi|402765997|ref|NM_001248604.2|	381	1e-103	Glycine max uncharacterized LOC100527911 (LOC100527911), mRNA	sp|P46293|RS16_GOSHI	266	1e-71	40S ribosomal protein S16 OS=Gossypium hirsutum GN=RPS16 PE=2 SV=1	SPBC18H10.14	214	1e-55	COG0103	Ribosomal protein S9	K02960	4e-75	278	vvi:100254540	small subunit ribosomal protein S16e	GO:0006412//translation	GO:0003735//structural constituent of ribosome	GO:0005730//nucleolus;GO:0022626//cytosolic ribosome;GO:0005618//cell wall;GO:0009507//chloroplast;GO:0016020//membrane
CL10128.Contig2_All	693	399	27.4818	463	35.8939	275	26.2198	347	33.94	374	25.1544	489	44.51	gi|313586545|gb|ADR71283.1|	282	5e-75	40S ribosomal protein S16A [Hevea brasiliensis]	gi|402765997|ref|NM_001248604.2|	325	3e-86	Glycine max uncharacterized LOC100527911 (LOC100527911), mRNA	sp|P46293|RS16_GOSHI	263	5e-71	40S ribosomal protein S16 OS=Gossypium hirsutum GN=RPS16 PE=2 SV=1	SPBC18H10.14	214	1e-55	COG0103	Ribosomal protein S9	K02960	1e-75	280	vvi:100254540	small subunit ribosomal protein S16e	GO:0006412//translation	GO:0003735//structural constituent of ribosome	GO:0005730//nucleolus;GO:0022626//cytosolic ribosome;GO:0005618//cell wall;GO:0009507//chloroplast;GO:0016020//membrane
CL10128.Contig3_All	733	511	33.2754	594	43.5367	429	38.6708	418	38.6535	589	37.453	526	45.2651	gi|313586545|gb|ADR71283.1|	282	5e-75	40S ribosomal protein S16A [Hevea brasiliensis]	gi|402765997|ref|NM_001248604.2|	341	6e-91	Glycine max uncharacterized LOC100527911 (LOC100527911), mRNA	sp|P46293|RS16_GOSHI	263	6e-71	40S ribosomal protein S16 OS=Gossypium hirsutum GN=RPS16 PE=2 SV=1	SPBC18H10.14	214	2e-55	COG0103	Ribosomal protein S9	K02960	1e-75	280	vvi:100254540	small subunit ribosomal protein S16e	GO:0006412//translation	GO:0003735//structural constituent of ribosome	GO:0005730//nucleolus;GO:0022626//cytosolic ribosome;GO:0005618//cell wall;GO:0009507//chloroplast;GO:0016020//membrane
CL10128.Contig4_All	736	143	9.2739	196	14.3071	144	12.9275	101	9.3016	212	13.4256	132	11.313	gi|313586545|gb|ADR71283.1|	282	5e-75	40S ribosomal protein S16A [Hevea brasiliensis]	gi|402765997|ref|NM_001248604.2|	343	1e-91	Glycine max uncharacterized LOC100527911 (LOC100527911), mRNA	sp|P46293|RS16_GOSHI	263	6e-71	40S ribosomal protein S16 OS=Gossypium hirsutum GN=RPS16 PE=2 SV=1	SPBC18H10.14	214	2e-55	COG0103	Ribosomal protein S9	K02960	1e-75	280	vvi:100254540	small subunit ribosomal protein S16e	GO:0006412//translation	GO:0003735//structural constituent of ribosome	GO:0005730//nucleolus;GO:0022626//cytosolic ribosome;GO:0005618//cell wall;GO:0009507//chloroplast;GO:0016020//membrane
CL10128.Contig5_All	728	853	55.9272	1060	78.2254	907	82.32	756	70.3893	1212	77.5973	460	39.8574	gi|313586547|gb|ADR71284.1|	282.7	3e-75	40S ribosomal protein S16B [Hevea brasiliensis]	gi|402765997|ref|NM_001248604.2|	244	1e-61	Glycine max uncharacterized LOC100527911 (LOC100527911), mRNA	sp|P46293|RS16_GOSHI	263	6e-71	40S ribosomal protein S16 OS=Gossypium hirsutum GN=RPS16 PE=2 SV=1	SPBC18H10.14	214	2e-55	COG0103	Ribosomal protein S9	K02960	1e-74	277	vvi:100254540	small subunit ribosomal protein S16e	GO:0006412//translation	GO:0003735//structural constituent of ribosome	GO:0005730//nucleolus;GO:0022626//cytosolic ribosome;GO:0005618//cell wall;GO:0009507//chloroplast;GO:0016020//membrane
CL1013.Contig1_All	660	26	1.8803	3	0.2442	10	1.0011	6	0.6162	1	0.0706	10	0.9557	gi|302852403|ref|XP_002957722.1|	52	7e-06	hypothetical protein VOLCADRAFT_98825 [Volvox carteri f. nagariensis] >gi|300257016|gb|EFJ41271.1| hypothetical protein VOLCADRAFT_98825 [Volvox carteri f. nagariensis]	--	--	--	--	--	--	--	--	--	--	--	--	--	--	--	--	--	--	-	-	-
CL1013.Contig2_All	255	8	1.4975	0	0	2	0.5182	1	0.2658	3	0.5483	3	0.7421	--	--	--	--	--	--	--	--	--	--	--	--	--	--	--	--	--	--	--	--	--	--	-	-	-
CL1013.Contig3_All	207	2	0.4612	1	0.2595	4	1.2768	1	0.3275	4	0.9007	3	0.9142	--	--	--	--	--	--	--	--	--	--	--	--	--	--	--	--	--	--	--	--	--	--	-	-	-
CL10130.Contig1_All	314	6	0.9121	11	1.8821	12	2.5251	9	1.9428	21	3.1172	6	1.2053	gi|357511271|ref|XP_003625924.1|	77.8	4e-14	Universal stress protein A-like protein [Medicago truncatula] >gi|357516377|ref|XP_003628477.1| Universal stress protein A-like protein [Medicago truncatula] >gi|355500939|gb|AES82142.1| Universal stress protein A-like protein [Medicago truncatula] >gi|355522499|gb|AET02953.1| Universal stress protein A-like protein [Medicago truncatula]	--	--	--	--	--	--	--	--	--	--	--	--	--	--	--	--	--	--	GO:0006950//response to stress;GO:0002238//response to molecule of fungal origin	GO:0008270//zinc ion binding	GO:0005773//vacuole;GO:0005794//Golgi apparatus;GO:0005886//plasma membrane
CL10131.Contig1_All	938	46	2.3408	39	2.2338	45	3.1699	28	2.0234	32	1.5901	40	2.6899	gi|242060840|ref|XP_002451709.1|	342.4	5e-93	hypothetical protein SORBIDRAFT_04g006390 [Sorghum bicolor] >gi|241931540|gb|EES04685.1| hypothetical protein SORBIDRAFT_04g006390 [Sorghum bicolor]	--	--	--	--	sp|Q9SJZ6|MED18_ARATH	330	5e-91	Mediator of RNA polymerase II transcription subunit 18 OS=Arabidopsis thaliana GN=MED18 PE=1 SV=1	--	--	--	--	--	K15135	5e-94	342	sbi:SORBI_04g006390	mediator of RNA polymerase II transcription subunit 18	GO:0006357//regulation of transcription from RNA polymerase II promoter	GO:0001104//RNA polymerase II transcription cofactor activity	GO:0016592//mediator complex
CL10131.Contig2_All	958	73	3.6372	83	4.6546	41	2.8278	48	3.3962	70	3.4057	33	2.1729	gi|242060840|ref|XP_002451709.1|	340.9	1e-92	hypothetical protein SORBIDRAFT_04g006390 [Sorghum bicolor] >gi|241931540|gb|EES04685.1| hypothetical protein SORBIDRAFT_04g006390 [Sorghum bicolor]	--	--	--	--	sp|Q9SJZ6|MED18_ARATH	328	2e-90	Mediator of RNA polymerase II transcription subunit 18 OS=Arabidopsis thaliana GN=MED18 PE=1 SV=1	--	--	--	--	--	K15135	2e-93	340	sbi:SORBI_04g006390	mediator of RNA polymerase II transcription subunit 18	GO:0006357//regulation of transcription from RNA polymerase II promoter	GO:0001104//RNA polymerase II transcription cofactor activity	GO:0016592//mediator complex
CL10131.Contig3_All	1036	69	3.179	87	4.5116	69	4.4007	69	4.5145	82	3.6892	47	2.8617	gi|242060840|ref|XP_002451709.1|	343.2	3e-93	hypothetical protein SORBIDRAFT_04g006390 [Sorghum bicolor] >gi|241931540|gb|EES04685.1| hypothetical protein SORBIDRAFT_04g006390 [Sorghum bicolor]	--	--	--	--	sp|Q9SJZ6|MED18_ARATH	332	2e-91	Mediator of RNA polymerase II transcription subunit 18 OS=Arabidopsis thaliana GN=MED18 PE=1 SV=1	--	--	--	--	--	K15135	3e-94	343	sbi:SORBI_04g006390	mediator of RNA polymerase II transcription subunit 18	GO:0006357//regulation of transcription from RNA polymerase II promoter	GO:0001104//RNA polymerase II transcription cofactor activity	GO:0016592//mediator complex
CL10132.Contig1_All	1960	868	21.1383	838	22.97	643	21.6763	644	22.2713	853	20.2847	744	23.9441	gi|225425902|ref|XP_002271378.1|	594.3	2e-168	PREDICTED: signal recognition particle 72 kDa protein [Vitis vinifera]	gi|303281073|ref|XM_003059783.1|	67.9	4e-08	Micromonas pusilla CCMP1545 type II secretory pathway family protein, mRNA	--	--	--	--	--	--	--	--	--	K03108	2e-169	594	vvi:100244217	signal recognition particle subunit SRP72	-	-	GO:0009506//plasmodesma;GO:0016023//cytoplasmic membrane-bounded vesicle;GO:0005829//cytosol
CL10132.Contig2_All	1975	913	22.0653	781	21.245	629	21.0433	543	18.6358	841	19.8474	711	22.7083	gi|225425902|ref|XP_002271378.1|	589	8e-167	PREDICTED: signal recognition particle 72 kDa protein [Vitis vinifera]	gi|303281073|ref|XM_003059783.1|	67.9	4e-08	Micromonas pusilla CCMP1545 type II secretory pathway family protein, mRNA	--	--	--	--	--	--	--	--	--	K03108	8e-168	588	vvi:100244217	signal recognition particle subunit SRP72	-	-	GO:0009506//plasmodesma;GO:0016023//cytoplasmic membrane-bounded vesicle;GO:0005829//cytosol
CL10133.Contig1_All	852	164	9.1878	100	6.3057	109	8.4531	127	10.1037	188	10.2847	126	9.3285	gi|225438813|ref|XP_002283333.1|	274.6	1e-72	PREDICTED: protein RER1A [Vitis vinifera] >gi|296082366|emb|CBI21371.3| unnamed protein product [Vitis vinifera]	gi|156764543|dbj|AK287928.1|	105	7e-20	Oryza sativa Japonica Group cDNA, clone: J065218M16, full insert sequence	sp|O48670|RER1A_ARATH	246	9e-66	Protein RER1A OS=Arabidopsis thaliana GN=RER1A PE=2 SV=1	SPAC22E12.05c	175	8e-44	COG5249	Golgi protein involved in Golgi-to-ER retrieval	--	--	--	--	--	GO:0045185//maintenance of protein location	-	GO:0016021//integral to membrane
CL10133.Contig2_All	859	204	11.3356	182	11.3829	145	11.1533	145	11.4417	264	14.3247	133	9.7665	gi|225438813|ref|XP_002283333.1|	274.6	1e-72	PREDICTED: protein RER1A [Vitis vinifera] >gi|296082366|emb|CBI21371.3| unnamed protein product [Vitis vinifera]	gi|156764543|dbj|AK287928.1|	97.6	2e-17	Oryza sativa Japonica Group cDNA, clone: J065218M16, full insert sequence	sp|O48670|RER1A_ARATH	244	3e-65	Protein RER1A OS=Arabidopsis thaliana GN=RER1A PE=2 SV=1	SPAC22E12.05c	178	9e-45	COG5249	Golgi protein involved in Golgi-to-ER retrieval	--	--	--	--	--	GO:0006944//cellular membrane fusion;GO:0006891//intra-Golgi vesicle-mediated transport;GO:0006890//retrograde vesicle-mediated transport, Golgi to ER	-	GO:0005794//Golgi apparatus;GO:0016021//integral to membrane;GO:0005739//mitochondrion
CL10133.Contig3_All	866	139	7.6613	69	4.2806	87	6.6379	80	6.2616	154	8.2885	129	9.3962	gi|225438813|ref|XP_002283333.1|	276.6	3e-73	PREDICTED: protein RER1A [Vitis vinifera] >gi|296082366|emb|CBI21371.3| unnamed protein product [Vitis vinifera]	gi|156764543|dbj|AK287928.1|	105	7e-20	Oryza sativa Japonica Group cDNA, clone: J065218M16, full insert sequence	sp|O48670|RER1A_ARATH	246	9e-66	Protein RER1A OS=Arabidopsis thaliana GN=RER1A PE=2 SV=1	SPAC22E12.05c	175	8e-44	COG5249	Golgi protein involved in Golgi-to-ER retrieval	--	--	--	--	--	GO:0006944//cellular membrane fusion;GO:0006891//intra-Golgi vesicle-mediated transport;GO:0006890//retrograde vesicle-mediated transport, Golgi to ER	-	GO:0005794//Golgi apparatus;GO:0016021//integral to membrane;GO:0005739//mitochondrion
CL10133.Contig4_All	436	24	2.6274	17	2.0948	15	2.2732	11	1.7101	22	2.3519	34	4.919	gi|326527071|dbj|BAK04477.1|	137.9	3e-32	predicted protein [Hordeum vulgare subsp. vulgare]	gi|270152978|gb|BT119864.1|	93.7	1e-16	Picea glauca clone GQ04111_F17 mRNA sequence	sp|O48670|RER1A_ARATH	123	5e-29	Protein RER1A OS=Arabidopsis thaliana GN=RER1A PE=2 SV=1	YCL001w	88.2	4e-18	COG5249	Golgi protein involved in Golgi-to-ER retrieval	--	--	--	--	--	GO:0006890//retrograde vesicle-mediated transport, Golgi to ER	-	GO:0016021//integral to membrane;GO:0005783//endoplasmic reticulum;GO:0005794//Golgi apparatus
CL10134.Contig1_All	987	136	6.577	19	1.0342	36	2.41	35	2.4036	19	0.8972	72	4.6015	gi|297597040|ref|NP_001043364.2|	149.4	7e-35	Os01g0566800 [Oryza sativa Japonica Group] >gi|255673375|dbj|BAF05278.2| Os01g0566800, partial [Oryza sativa Japonica Group]	--	--	--	--	sp|Q8S3D2|BH087_ARATH	127	7e-30	Transcription factor bHLH87 OS=Arabidopsis thaliana GN=BHLH87 PE=2 SV=1	--	--	--	--	--	K10863	1e-15	82	ath:AT5G01310	aprataxin [EC:3.-.-.-]	-	-	GO:0005634//nucleus
CL10135.Contig1_All	610	37	2.8952	19	1.6734	28	3.0329	25	2.778	26	1.9866	35	3.6193	--	--	--	--	--	--	--	--	--	--	--	--	--	--	--	--	--	--	--	--	--	--	-	-	-
CL10135.Contig2_All	1740	212	5.8156	123	3.7978	179	6.7973	150	5.8433	158	4.2324	145	5.2566	gi|359482043|ref|XP_002275458.2|	329.3	1e-88	PREDICTED: transcription factor E2FA [Vitis vinifera]	gi|356539214|ref|XM_003538047.1|	87.7	3e-14	PREDICTED: Glycine max transcription factor E2FB-like (LOC100819817), mRNA	sp|Q9FV71|E2FB_ARATH	276	2e-74	Transcription factor E2FB OS=Arabidopsis thaliana GN=E2FB PE=1 SV=1	--	--	--	--	--	K04682	5e-67	253	smo:SELMODRAFT_445661	E2F transcription factor 4/5	-	-	-
CL10135.Contig3_All	1709	207	5.7814	105	3.3008	148	5.722	140	5.5527	178	4.8546	125	4.6137	gi|359482043|ref|XP_002275458.2|	326.2	9e-88	PREDICTED: transcription factor E2FA [Vitis vinifera]	gi|356539214|ref|XM_003538047.1|	81.8	2e-12	PREDICTED: Glycine max transcription factor E2FB-like (LOC100819817), mRNA	sp|Q9FV71|E2FB_ARATH	276	3e-74	Transcription factor E2FB OS=Arabidopsis thaliana GN=E2FB PE=1 SV=1	--	--	--	--	--	K04682	5e-67	253	smo:SELMODRAFT_445661	E2F transcription factor 4/5	-	-	-
CL10136.Contig1_All	1460	270	8.8271	86	3.1646	80	3.6205	77	3.5748	89	2.8413	245	10.5851	gi|224038262|gb|ACN38266.1|	644.4	0	GDP-D-mannose pyrophosphorylase [Actinidia latifolia]	gi|115452144|ref|NM_001056208.1|	309	4e-81	Oryza sativa Japonica Group Os03g0268400 (Os03g0268400) mRNA, complete cds	sp|Q84JH5|GMPP1_ORYSJ	637	0	Probable mannose-1-phosphate guanylyltransferase 1 OS=Oryza sativa subsp. japonica GN=Os03g0268400 PE=2 SV=1	SPCC1906.01	441	2e-123	COG1208	Nucleoside-diphosphate-sugar pyrophosphorylase involved in lipopolysaccharide biosynthesis/translation initiation factor 2B, gamma/epsilon subunits (eIF-2Bgamma/eIF-2Bepsilon)	K00966	0	637	osa:4332373	mannose-1-phosphate guanylyltransferase [EC:2.7.7.13]	GO:0042742//defense response to bacterium;GO:0009753//response to jasmonic acid stimulus;GO:0060359//response to ammonium ion;GO:0010193//response to ozone;GO:0030244//cellulose biosynthetic process;GO:0019853//L-ascorbic acid biosynthetic process;GO:0009408//response to heat;GO:0009651//response to salt stress	GO:0008928//mannose-1-phosphate guanylyltransferase (GDP) activity;GO:0004475//mannose-1-phosphate guanylyltransferase activity	-
CL10136.Contig2_All	1408	227	7.6954	65	2.4802	78	3.6603	89	4.2845	71	2.3503	245	10.976	gi|224038262|gb|ACN38266.1|	646.7	0	GDP-D-mannose pyrophosphorylase [Actinidia latifolia]	gi|115452144|ref|NM_001056208.1|	270	3e-69	Oryza sativa Japonica Group Os03g0268400 (Os03g0268400) mRNA, complete cds	sp|Q84JH5|GMPP1_ORYSJ	640	0	Probable mannose-1-phosphate guanylyltransferase 1 OS=Oryza sativa subsp. japonica GN=Os03g0268400 PE=2 SV=1	SPCC1906.01	441	1e-123	COG1208	Nucleoside-diphosphate-sugar pyrophosphorylase involved in lipopolysaccharide biosynthesis/translation initiation factor 2B, gamma/epsilon subunits (eIF-2Bgamma/eIF-2Bepsilon)	K00966	0	640	osa:4332373	mannose-1-phosphate guanylyltransferase [EC:2.7.7.13]	GO:0006007//glucose catabolic process;GO:0009753//response to jasmonic acid stimulus;GO:0010193//response to ozone;GO:0010498//proteasomal protein catabolic process;GO:0009651//response to salt stress;GO:0030244//cellulose biosynthetic process;GO:0042742//defense response to bacterium;GO:0007010//cytoskeleton organization;GO:0009408//response to heat;GO:0006094//gluconeogenesis;GO:0019853//L-asco…	GO:0004475//mannose-1-phosphate guanylyltransferase activity;GO:0008928//mannose-1-phosphate guanylyltransferase (GDP) activity	GO:0005829//cytosol
CL10137.Contig1_All	1100	44	1.9093	44	2.149	31	1.8621	30	1.8486	43	1.822	26	1.4909	gi|297737809|emb|CBI27010.3|	291.6	1e-77	unnamed protein product [Vitis vinifera]	--	--	--	--	sp|Q9LS72|PP261_ARATH	241	7e-64	Pentatricopeptide repeat-containing protein At3g29230 OS=Arabidopsis thaliana GN=PCMP-E27 PE=2 SV=1	--	--	--	--	--	K15078	2e-55	214	vvi:100250139	structure-specific endonuclease subunit SLX1 [EC:3.6.1.-]	-	-	GO:0009536//plastid
CL10137.Contig2_All	1828	55	1.4361	51	1.4989	41	1.482	55	2.0394	102	2.6008	34	1.1732	gi|225423995|ref|XP_002279343.1|	55.1	4e-06	PREDICTED: pentatricopeptide repeat-containing protein At1g08070-like [Vitis vinifera]	--	--	--	--	sp|Q9LS72|PP261_ARATH	352	3e-97	Pentatricopeptide repeat-containing protein At3g29230 OS=Arabidopsis thaliana GN=PCMP-E27 PE=2 SV=1	--	--	--	--	--	K15078	3e-83	307	vvi:100250139	structure-specific endonuclease subunit SLX1 [EC:3.6.1.-]	-	-	GO:0005739//mitochondrion;GO:0009536//plastid
CL10138.Contig1_All	531	50	4.4945	75	7.5882	66	8.2126	53	6.7655	89	7.8122	21	2.4946	gi|224118204|ref|XP_002317757.1|	160.6	9e-39	predicted protein [Populus trichocarpa] >gi|222858430|gb|EEE95977.1| predicted protein [Populus trichocarpa]	gi|224118203|ref|XM_002317721.1|	83.8	2e-13	Populus trichocarpa predicted protein, mRNA	sp|Q94K18|Y4966_ARATH	134	2e-32	Uncharacterized protein At4g29660 OS=Arabidopsis thaliana GN=EMB2752 PE=4 SV=1	--	--	--	--	--	--	--	--	--	--	GO:0009793//embryo development ending in seed dormancy	-	GO:0005739//mitochondrion
CL10138.Contig2_All	466	13	1.3316	23	2.6516	18	2.5522	6	0.8727	22	2.2005	15	2.0304	gi|224118204|ref|XP_002317757.1|	149.1	2e-35	predicted protein [Populus trichocarpa] >gi|222858430|gb|EEE95977.1| predicted protein [Populus trichocarpa]	gi|224118203|ref|XM_002317721.1|	83.8	1e-13	Populus trichocarpa predicted protein, mRNA	sp|Q94K18|Y4966_ARATH	125	1e-29	Uncharacterized protein At4g29660 OS=Arabidopsis thaliana GN=EMB2752 PE=4 SV=1	--	--	--	--	--	--	--	--	--	--	GO:0009793//embryo development ending in seed dormancy	-	GO:0005739//mitochondrion
CL10139.Contig1_All	2866	6582	109.619	3983	74.6634	1277	29.4404	1538	36.3744	5905	96.0327	4424	97.3691	gi|342730594|gb|AEL33280.1|	486.5	9e-136	putative auxin-induced protein [Camellia sinensis]	gi|115455786|ref|NM_001058029.1|	157	7e-35	Oryza sativa Japonica Group Os03g0787000 (Os03g0787000) mRNA, complete cds	sp|Q9ZSD4|SY121_ARATH	349	6e-96	Syntaxin-121 OS=Arabidopsis thaliana GN=SYP121 PE=1 SV=1	SPCC825.03c	94	1e-18	COG5074	t-SNARE complex subunit, syntaxin	K08486	5e-102	370	osa:4334356	syntaxin 1B/2/3	-	-	GO:0009507//chloroplast;GO:0005794//Golgi apparatus;GO:0016020//membrane
CL10139.Contig2_All	3624	997	13.1315	614	9.1024	667	12.1609	632	11.8207	1013	13.0286	607	10.5653	gi|225437197|ref|XP_002275124.1|	918.3	0	PREDICTED: guanylate-binding protein 4-like [Vitis vinifera]	gi|238014795|gb|BT088080.1|	194	4e-46	Zea mays full-length cDNA clone ZM_BFc0007F12 mRNA, complete cds	sp|Q6J163|5NG4_PINTA	232	1e-60	Auxin-induced protein 5NG4 OS=Pinus taeda PE=2 SV=1	--	--	--	--	--	--	--	--	--	--	GO:0006955//immune response;GO:0006184//GTP catabolic process	GO:0003924//GTPase activity;GO:0005525//GTP binding	GO:0005768//endosome;GO:0016023//cytoplasmic membrane-bounded vesicle;GO:0005802//trans-Golgi network;GO:0016020//membrane;GO:0005794//Golgi apparatus
CL10139.Contig3_All	1347	231	8.1856	165	6.581	156	7.6522	161	8.1017	280	9.6887	170	7.9609	gi|342730594|gb|AEL33280.1|	485	1e-135	putative auxin-induced protein [Camellia sinensis]	gi|242386551|emb|FP094004.1|	75.8	1e-10	Phyllostachys edulis cDNA clone: bphylf044e21, full insert sequence	sp|Q6J163|5NG4_PINTA	232	3e-61	Auxin-induced protein 5NG4 OS=Pinus taeda PE=2 SV=1	APE1345	51.2	4e-06	COG0697	Permeases of the drug/metabolite transporter (DMT) superfamily	--	--	--	--	--	-	-	GO:0009507//chloroplast;GO:0005794//Golgi apparatus;GO:0016020//membrane
CL10139.Contig4_All	1508	209	6.6153	128	4.5602	139	6.0904	172	7.7311	255	7.8816	199	8.324	gi|342730594|gb|AEL33280.1|	486.5	4e-136	putative auxin-induced protein [Camellia sinensis]	gi|242386551|emb|FP094004.1|	83.8	5e-13	Phyllostachys edulis cDNA clone: bphylf044e21, full insert sequence	sp|Q6J163|5NG4_PINTA	232	4e-61	Auxin-induced protein 5NG4 OS=Pinus taeda PE=2 SV=1	APE1345	51.2	5e-06	COG0697	Permeases of the drug/metabolite transporter (DMT) superfamily	--	--	--	--	--	-	-	GO:0009507//chloroplast;GO:0005794//Golgi apparatus;GO:0016020//membrane
CL1014.Contig1_All	554	18	1.5508	18	1.7456	19	2.2661	35	4.2823	50	4.2066	24	2.7326	gi|302846855|ref|XP_002954963.1|	54.7	8e-07	hypothetical protein VOLCADRAFT_95895 [Volvox carteri f. nagariensis] >gi|300259726|gb|EFJ43951.1| hypothetical protein VOLCADRAFT_95895 [Volvox carteri f. nagariensis]	--	--	--	--	--	--	--	--	--	--	--	--	--	--	--	--	--	--	-	-	-
CL1014.Contig2_All	941	70	3.5507	47	2.6834	65	4.5641	73	5.2583	127	6.2906	43	2.8824	--	--	--	--	--	--	--	--	--	--	--	--	--	--	--	--	--	--	--	--	--	--	-	-	-
CL10140.Contig1_All	959	82	4.0813	44	2.4649	19	1.3091	28	1.979	71	3.4508	57	3.7492	gi|296083529|emb|CBI23519.3|	30	1e-07	unnamed protein product [Vitis vinifera]	--	--	--	--	--	--	--	--	--	--	--	--	--	--	--	--	--	--	-	-	-
CL10140.Contig2_All	275	5	0.8678	5	0.9768	2	0.4805	3	0.7394	4	0.678	10	2.2938	--	--	--	--	--	--	--	--	--	--	--	--	--	--	--	--	--	--	--	--	--	--	-	-	-
CL10140.Contig3_All	796	29	1.739	34	2.2948	15	1.2451	11	0.9367	37	2.1665	42	3.3283	gi|359497214|ref|XP_002264805.2|	60.1	4e-08	PREDICTED: uncharacterized protein LOC100262923 [Vitis vinifera]	--	--	--	--	--	--	--	--	--	--	--	--	--	--	--	--	--	--	-	-	-
CL10140.Contig4_All	856	65	3.6245	41	2.5733	26	2.0069	28	2.2172	67	3.6482	51	3.7582	gi|296083529|emb|CBI23519.3|	62.8	7e-09	unnamed protein product [Vitis vinifera]	--	--	--	--	--	--	--	--	--	--	--	--	--	--	--	--	--	--	-	-	-
CL10140.Contig5_All	960	62	3.0827	39	2.1826	23	1.583	22	1.5533	41	1.9906	40	2.6283	--	--	--	--	--	--	--	--	--	--	--	--	--	--	--	--	--	--	--	--	--	--	-	-	-
CL10141.Contig1_All	236	1	0.2023	14	3.1871	4	1.1199	5	1.4361	14	2.765	1	0.2673	--	--	--	--	--	--	--	--	--	--	--	--	--	--	--	--	--	--	--	--	--	--	-	-	-
CL10141.Contig2_All	322	10	1.4823	9	1.5016	5	1.026	3	0.6315	5	0.7238	3	0.5877	--	--	--	--	--	--	--	--	--	--	--	--	--	--	--	--	--	--	--	--	--	--	-	-	-
CL10141.Contig3_All	331	1	0.1442	9	1.4608	3	0.5989	1	0.2048	9	1.2673	2	0.3811	--	--	--	--	--	--	--	--	--	--	--	--	--	--	--	--	--	--	--	--	--	--	-	-	-
CL10142.Contig1_All	1275	152	5.6904	214	9.0173	200	10.3645	180	9.5693	336	12.283	97	4.7989	gi|225459573|ref|XP_002285860.1|	480.3	2e-134	PREDICTED: BTB/POZ domain-containing protein At1g21780 [Vitis vinifera] >gi|302141809|emb|CBI19012.3| unnamed protein product [Vitis vinifera]	--	--	--	--	sp|Q9XHZ8|Y1178_ARATH	446	2e-125	BTB/POZ domain-containing protein At1g21780 OS=Arabidopsis thaliana GN=At1g21780 PE=1 SV=1	--	--	--	--	--	K10523	4e-16	84.3	zma:100274226	speckle-type POZ protein	GO:0009954//proximal/distal pattern formation;GO:0016558//protein import into peroxisome matrix;GO:0006891//intra-Golgi vesicle-mediated transport;GO:0010227//floral organ abscission;GO:0006635//fatty acid beta-oxidation;GO:0048439//flower morphogenesis	GO:0005515//protein binding	GO:0031463//Cul3-RING ubiquitin ligase complex;GO:0005737//cytoplasm
CL10142.Contig2_All	524	14	1.2753	28	2.8708	20	2.5219	26	3.3632	54	4.8033	18	2.1668	gi|242080189|ref|XP_002444863.1|	145.2	4e-34	hypothetical protein SORBIDRAFT_07g000460 [Sorghum bicolor] >gi|241941213|gb|EES14358.1| hypothetical protein SORBIDRAFT_07g000460 [Sorghum bicolor]	--	--	--	--	sp|Q9XHZ8|Y1178_ARATH	136	6e-33	BTB/POZ domain-containing protein At1g21780 OS=Arabidopsis thaliana GN=At1g21780 PE=1 SV=1	--	--	--	--	--	--	--	--	--	--	GO:0009954//proximal/distal pattern formation;GO:0016558//protein import into peroxisome matrix;GO:0006891//intra-Golgi vesicle-mediated transport;GO:0010227//floral organ abscission;GO:0006635//fatty acid beta-oxidation;GO:0048439//flower morphogenesis	GO:0005515//protein binding	GO:0031463//Cul3-RING ubiquitin ligase complex;GO:0005737//cytoplasm
CL10142.Contig3_All	892	66	3.5317	98	5.9025	73	5.4074	80	6.0791	126	6.5839	59	4.1722	gi|225459573|ref|XP_002285860.1|	298.9	6e-80	PREDICTED: BTB/POZ domain-containing protein At1g21780 [Vitis vinifera] >gi|302141809|emb|CBI19012.3| unnamed protein product [Vitis vinifera]	--	--	--	--	sp|Q9XHZ8|Y1178_ARATH	274	6e-74	BTB/POZ domain-containing protein At1g21780 OS=Arabidopsis thaliana GN=At1g21780 PE=1 SV=1	--	--	--	--	--	K10523	2e-16	84.3	zma:100274226	speckle-type POZ protein	GO:0009954//proximal/distal pattern formation;GO:0016558//protein import into peroxisome matrix;GO:0006891//intra-Golgi vesicle-mediated transport;GO:0010227//floral organ abscission;GO:0006635//fatty acid beta-oxidation;GO:0048439//flower morphogenesis	GO:0005515//protein binding	GO:0031463//Cul3-RING ubiquitin ligase complex;GO:0005737//cytoplasm
CL10143.Contig1_All	848	107	6.0227	159	10.0734	99	7.7138	81	6.4745	174	9.5638	38	2.8266	gi|311306894|gb|ADP89474.1|	71.6	1e-11	FBS1, partial [Phaseolus vulgaris]	--	--	--	--	sp|O65416|SKI27_ARATH	69.7	2e-12	F-box protein SKIP27 OS=Arabidopsis thaliana GN=SKIP27 PE=1 SV=2	--	--	--	--	--	--	--	--	--	--	GO:0009719;GO:0010033//response to organic substance;GO:0006950//response to stress	-	-
CL10143.Contig2_All	843	45	2.5479	84	5.3533	43	3.3703	50	4.0203	84	4.6444	28	2.0951	gi|311306894|gb|ADP89474.1|	73.9	3e-12	FBS1, partial [Phaseolus vulgaris]	--	--	--	--	sp|Q8GX77|FB316_ARATH	72.4	3e-13	F-box protein At1g61340 OS=Arabidopsis thaliana GN=At1g61340 PE=2 SV=1	--	--	--	--	--	--	--	--	--	--	GO:0009719;GO:0010033//response to organic substance;GO:0006950//response to stress	-	-
CL10144.Contig1_All	693	3523	242.653	15300	1186.13	2689	256.382	3233	316.219	10428	701.364	2884	262.509	gi|242041175|ref|XP_002467982.1|	146.7	2e-34	hypothetical protein SORBIDRAFT_01g037510 [Sorghum bicolor] >gi|241921836|gb|EER94980.1| hypothetical protein SORBIDRAFT_01g037510 [Sorghum bicolor]	gi|356572790|ref|XM_003554501.1|	155	7e-35	PREDICTED: Glycine max calvin cycle protein CP12-like (LOC100812168), mRNA	sp|O22914|CP121_ARATH	119	1e-27	Calvin cycle protein CP12-1, chloroplastic OS=Arabidopsis thaliana GN=CP12-1 PE=1 SV=1	DR0479	55.1	1e-07	COG0744	Membrane carboxypeptidase (penicillin-binding protein)	K01115	2e-10	63.9	vcn:VOLCADRAFT_99471	phospholipase D [EC:3.1.4.4]	GO:0050896//response to stimulus	-	GO:0009536//plastid
CL10144.Contig2_All	551	3446	298.517	15694	1530.23	2732	327.611	3324	408.908	9887	836.351	2720	311.386	gi|242041175|ref|XP_002467982.1|	146.7	1e-34	hypothetical protein SORBIDRAFT_01g037510 [Sorghum bicolor] >gi|241921836|gb|EER94980.1| hypothetical protein SORBIDRAFT_01g037510 [Sorghum bicolor]	gi|356572790|ref|XM_003554501.1|	163	2e-37	PREDICTED: Glycine max calvin cycle protein CP12-like (LOC100812168), mRNA	sp|O22914|CP121_ARATH	119	8e-28	Calvin cycle protein CP12-1, chloroplastic OS=Arabidopsis thaliana GN=CP12-1 PE=1 SV=1	DR0479	54.7	9e-08	COG0744	Membrane carboxypeptidase (penicillin-binding protein)	K01115	6e-11	65.1	vcn:VOLCADRAFT_99471	phospholipase D [EC:3.1.4.4]	GO:0050896//response to stimulus	-	GO:0009536//plastid
CL10145.Contig1_All	915	193	10.068	244	14.3266	330	23.8299	272	20.1495	233	11.8689	142	9.7892	gi|374434010|gb|AEZ52397.1|	339.7	3e-92	PAP fibrillin [Wolffia australiana]	gi|374434009|gb|JN626978.1|	174	1e-40	Wolffia australiana clone 01MG4.10 PAP fibrillin mRNA, complete cds	sp|Q941D3|PAP8_ARATH	245	3e-65	Probable plastid-lipid-associated protein 8, chloroplastic OS=Arabidopsis thaliana GN=PAP8 PE=2 SV=1	--	--	--	--	--	--	--	--	--	--	GO:0019684//photosynthesis, light reaction;GO:0030003//cellular cation homeostasis;GO:0070838//divalent metal ion transport;GO:0019761//glucosinolate biosynthetic process;GO:0019344//cysteine biosynthetic process;GO:0035304//regulation of protein dephosphorylation	GO:0005198//structural molecule activity	GO:0009941//chloroplast envelope;GO:0009534//chloroplast thylakoid
CL10145.Contig2_All	912	48	2.5122	63	3.7112	78	5.6511	80	5.9458	92	4.7018	63	4.3574	gi|374434010|gb|AEZ52397.1|	340.1	2e-92	PAP fibrillin [Wolffia australiana]	gi|374434009|gb|JN626978.1|	178	6e-42	Wolffia australiana clone 01MG4.10 PAP fibrillin mRNA, complete cds	sp|Q941D3|PAP8_ARATH	239	2e-63	Probable plastid-lipid-associated protein 8, chloroplastic OS=Arabidopsis thaliana GN=PAP8 PE=2 SV=1	--	--	--	--	--	--	--	--	--	--	GO:0019684//photosynthesis, light reaction;GO:0030003//cellular cation homeostasis;GO:0070838//divalent metal ion transport;GO:0019761//glucosinolate biosynthetic process;GO:0019344//cysteine biosynthetic process;GO:0035304//regulation of protein dephosphorylation	GO:0005198//structural molecule activity	GO:0009941//chloroplast envelope;GO:0009534//chloroplast thylakoid
CL10145.Contig3_All	1035	160	7.3788	161	8.3572	251	16.0237	221	14.4733	146	6.5749	125	7.6182	gi|374434010|gb|AEZ52397.1|	320.1	3e-86	PAP fibrillin [Wolffia australiana]	gi|374434009|gb|JN626978.1|	170	2e-39	Wolffia australiana clone 01MG4.10 PAP fibrillin mRNA, complete cds	sp|Q941D3|PAP8_ARATH	226	2e-59	Probable plastid-lipid-associated protein 8, chloroplastic OS=Arabidopsis thaliana GN=PAP8 PE=2 SV=1	--	--	--	--	--	--	--	--	--	--	GO:0019684//photosynthesis, light reaction;GO:0030003//cellular cation homeostasis;GO:0070838//divalent metal ion transport;GO:0019761//glucosinolate biosynthetic process;GO:0019344//cysteine biosynthetic process;GO:0035304//regulation of protein dephosphorylation	GO:0005198//structural molecule activity	GO:0009941//chloroplast envelope;GO:0009534//chloroplast thylakoid
CL10145.Contig4_All	852	107	5.9945	160	10.0891	122	9.4613	115	9.149	159	8.6983	66	4.8864	gi|374434010|gb|AEZ52397.1|	340.5	1e-92	PAP fibrillin [Wolffia australiana]	gi|374434009|gb|JN626978.1|	192	4e-46	Wolffia australiana clone 01MG4.10 PAP fibrillin mRNA, complete cds	sp|Q941D3|PAP8_ARATH	241	5e-64	Probable plastid-lipid-associated protein 8, chloroplastic OS=Arabidopsis thaliana GN=PAP8 PE=2 SV=1	--	--	--	--	--	--	--	--	--	--	GO:0019684//photosynthesis, light reaction;GO:0030003//cellular cation homeostasis;GO:0070838//divalent metal ion transport;GO:0019761//glucosinolate biosynthetic process;GO:0019344//cysteine biosynthetic process;GO:0035304//regulation of protein dephosphorylation	GO:0005198//structural molecule activity	GO:0009941//chloroplast envelope;GO:0009534//chloroplast thylakoid
CL10146.Contig1_All	558	124	10.607	175	16.8491	54	6.3942	63	7.6528	153	12.7801	76	8.5914	gi|356509896|ref|XP_003523678.1|	169.9	1e-41	PREDICTED: uncharacterized protein LOC100776373 [Glycine max]	gi|303283109|ref|XM_003060800.1|	60	2e-06	Micromonas pusilla CCMP1545 predicted protein, mRNA	sp|Q9SEE9|SR45_ARATH	48.9	2e-06	Arginine/serine-rich protein 45 OS=Arabidopsis thaliana GN=SR45 PE=1 SV=1	--	--	--	--	--	K14325	2e-06	50.4	aly:ARALYDRAFT_471861	RNA-binding protein with serine-rich domain 1	-	-	-
CL10146.Contig2_All	539	167	14.7888	210	20.9317	72	8.8262	69	8.6771	177	15.3059	80	9.3623	gi|356509896|ref|XP_003523678.1|	167.9	6e-41	PREDICTED: uncharacterized protein LOC100776373 [Glycine max]	gi|303283109|ref|XM_003060800.1|	63.9	1e-07	Micromonas pusilla CCMP1545 predicted protein, mRNA	sp|Q9SEE9|SR45_ARATH	50.4	6e-07	Arginine/serine-rich protein 45 OS=Arabidopsis thaliana GN=SR45 PE=1 SV=1	--	--	--	--	--	K14325	2e-07	53.5	aly:ARALYDRAFT_471861	RNA-binding protein with serine-rich domain 1	-	-	-
CL10146.Contig3_All	336	25	3.5515	28	4.4771	6	1.1799	13	2.6225	20	2.7744	27	5.0688	gi|255562454|ref|XP_002522233.1|	89	2e-17	hypothetical protein RCOM_1250150 [Ricinus communis] >gi|223538486|gb|EEF40091.1| hypothetical protein RCOM_1250150 [Ricinus communis]	gi|303283109|ref|XM_003060800.1|	63.9	9e-08	Micromonas pusilla CCMP1545 predicted protein, mRNA	sp|Q9FLQ7|FH20_ARATH	45.4	7e-06	Formin-like protein 20 OS=Arabidopsis thaliana GN=FH20 PE=2 SV=3	--	--	--	--	--	--	--	--	--	--	-	-	-
CL10146.Contig4_All	449	33	3.5081	47	5.6237	16	2.3545	30	4.5289	32	3.3218	38	5.3385	gi|255562454|ref|XP_002522233.1|	89	2e-17	hypothetical protein RCOM_1250150 [Ricinus communis] >gi|223538486|gb|EEF40091.1| hypothetical protein RCOM_1250150 [Ricinus communis]	gi|303283109|ref|XM_003060800.1|	60	2e-06	Micromonas pusilla CCMP1545 predicted protein, mRNA	--	--	--	--	--	--	--	--	--	--	--	--	--	--	-	-	-
CL10147.Contig1_All	268	7	1.2467	0	0	4	0.9862	5	1.2646	2	0.3478	1	0.2354	--	--	--	--	--	--	--	--	--	--	--	--	--	--	--	--	--	--	--	--	--	--	-	-	-
CL10147.Contig2_All	1426	71	2.3765	32	1.2056	44	2.0387	51	2.4242	33	1.0786	60	2.6541	gi|147852240|emb|CAN80132.1|	39.3	2e-13	hypothetical protein VITISV_012031 [Vitis vinifera]	--	--	--	--	--	--	--	--	--	--	--	--	--	--	--	--	--	--	-	-	-
CL10147.Contig3_All	1279	75	2.799	37	1.5542	36	1.8598	46	2.4378	50	1.8221	53	2.6139	--	--	--	--	--	--	--	--	--	--	--	--	--	--	--	--	--	--	--	--	--	--	-	-	-
CL10148.Contig1_All	292	86	14.0579	125	22.9986	51	11.5403	84	19.499	56	8.9388	53	11.4492	--	--	--	--	--	--	--	--	--	--	--	--	--	--	--	--	--	--	--	--	--	--	-	-	-
CL10149.Contig1_All	2341	2086	42.5323	624	14.3204	2629	74.2025	2741	79.364	862	17.1625	1275	34.3551	gi|225464716|ref|XP_002263052.1|	1016.9	0	PREDICTED: uncharacterized aarF domain-containing protein kinase At1g79600, chloroplastic-like [Vitis vinifera]	gi|225464715|ref|XM_002263016.1|	262	1e-66	PREDICTED: Vitis vinifera uncharacterized LOC100253506 (LOC100253506), mRNA	sp|Q9MA15|Y1960_ARATH	975	0	Uncharacterized aarF domain-containing protein kinase At1g79600, chloroplastic OS=Arabidopsis thaliana GN=At1g79600 PE=1 SV=1	sll0005	533	5e-151	COG0661	Predicted unusual protein kinase	K08869	0	978	aly:ARALYDRAFT_477133	aarF domain-containing kinase	GO:0006468//protein phosphorylation	GO:0004672//protein kinase activity;GO:0005524//ATP binding	GO:0010287//plastoglobule;GO:0005886//plasma membrane
CL10149.Contig2_All	346	139	19.1754	33	5.124	157	29.9815	181	35.4584	21	2.8289	83	15.1316	gi|224065603|ref|XP_002301879.1|	53.9	7e-07	predicted protein [Populus trichocarpa] >gi|222843605|gb|EEE81152.1| predicted protein [Populus trichocarpa]	--	--	--	--	sp|Q9MA15|Y1960_ARATH	48.1	1e-06	Uncharacterized aarF domain-containing protein kinase At1g79600, chloroplastic OS=Arabidopsis thaliana GN=At1g79600 PE=1 SV=1	--	--	--	--	--	K08869	5e-07	50.8	osa:4338416	aarF domain-containing kinase	GO:0006468//protein phosphorylation	GO:0004672//protein kinase activity;GO:0005524//ATP binding	GO:0010287//plastoglobule
CL1015.Contig1_All	1317	86	3.1169	88	3.5898	80	4.0136	73	3.7571	130	4.6008	85	4.0711	gi|242062692|ref|XP_002452635.1|	413.3	4e-114	hypothetical protein SORBIDRAFT_04g029530 [Sorghum bicolor] >gi|241932466|gb|EES05611.1| hypothetical protein SORBIDRAFT_04g029530 [Sorghum bicolor]	--	--	--	--	sp|Q8LFN9|AGD13_ARATH	397	6e-111	Probable ADP-ribosylation factor GTPase-activating protein AGD13 OS=Arabidopsis thaliana GN=AGD13 PE=2 SV=1	SPBC21D10.05c	92.4	2e-18	COG5347	GTPase-activating protein that regulates ARFs (ADP-ribosylation factors), involved in ARF-mediated vesicular transport	K12486	2e-23	108	vvi:100854573	stromal membrane-associated protein	GO:0032312//regulation of ARF GTPase activity;GO:0009555//pollen development	GO:0008060//ARF GTPase activator activity;GO:0008270//zinc ion binding;GO:0005543//phospholipid binding	GO:0005773//vacuole;GO:0005794//Golgi apparatus;GO:0005634//nucleus;GO:0005886//plasma membrane
CL1015.Contig2_All	1278	64	2.3903	37	1.5554	43	2.2231	55	2.9171	58	2.1153	49	2.4185	gi|226500894|ref|NP_001140912.1|	240.7	3e-62	uncharacterized protein LOC100272989 [Zea mays]	--	--	--	--	sp|Q8LFN9|AGD13_ARATH	221	9e-58	Probable ADP-ribosylation factor GTPase-activating protein AGD13 OS=Arabidopsis thaliana GN=AGD13 PE=2 SV=1	SPBC21D10.05c	92.4	1e-18	COG5347	GTPase-activating protein that regulates ARFs (ADP-ribosylation factors), involved in ARF-mediated vesicular transport	K12486	2e-23	108	vvi:100854573	stromal membrane-associated protein	-	GO:0005488//binding	GO:0043231//intracellular membrane-bounded organelle;GO:0044444//cytoplasmic part;GO:0016020//membrane
CL1015.Contig3_All	1296	138	5.0825	109	4.5185	105	5.3532	115	6.0146	141	5.071	103	5.0132	gi|242062692|ref|XP_002452635.1|	412.5	6e-114	hypothetical protein SORBIDRAFT_04g029530 [Sorghum bicolor] >gi|241932466|gb|EES05611.1| hypothetical protein SORBIDRAFT_04g029530 [Sorghum bicolor]	--	--	--	--	sp|Q8LFN9|AGD13_ARATH	399	2e-111	Probable ADP-ribosylation factor GTPase-activating protein AGD13 OS=Arabidopsis thaliana GN=AGD13 PE=2 SV=1	SPBC21D10.05c	92.4	2e-18	COG5347	GTPase-activating protein that regulates ARFs (ADP-ribosylation factors), involved in ARF-mediated vesicular transport	K12486	3e-23	107	vvi:100854573	stromal membrane-associated protein	GO:0009555//pollen development	GO:0005488//binding	GO:0044444//cytoplasmic part;GO:0016020//membrane;GO:0005634//nucleus
CL1015.Contig4_All	1316	200	7.254	195	7.9607	238	11.9495	159	8.1895	291	10.3065	139	6.6626	gi|359483951|ref|XP_002263067.2|	415.6	8e-115	PREDICTED: ADP-ribosylation factor GTPase-activating protein AGD12-like [Vitis vinifera] >gi|297740835|emb|CBI31017.3| unnamed protein product [Vitis vinifera]	--	--	--	--	sp|Q8LFN9|AGD13_ARATH	400	1e-111	Probable ADP-ribosylation factor GTPase-activating protein AGD13 OS=Arabidopsis thaliana GN=AGD13 PE=2 SV=1	SPBC21D10.05c	98.2	3e-20	COG5347	GTPase-activating protein that regulates ARFs (ADP-ribosylation factors), involved in ARF-mediated vesicular transport	K12486	9e-24	109	vvi:100854573	stromal membrane-associated protein	GO:0032312//regulation of ARF GTPase activity;GO:0009555//pollen development	GO:0008060//ARF GTPase activator activity;GO:0008270//zinc ion binding;GO:0005543//phospholipid binding	GO:0005773//vacuole;GO:0005794//Golgi apparatus;GO:0005634//nucleus;GO:0005886//plasma membrane
CL1015.Contig5_All	731	64	4.179	43	3.1603	47	4.2482	59	5.4708	81	5.1647	40	3.4516	gi|242062692|ref|XP_002452635.1|	194.9	9e-49	hypothetical protein SORBIDRAFT_04g029530 [Sorghum bicolor] >gi|241932466|gb|EES05611.1| hypothetical protein SORBIDRAFT_04g029530 [Sorghum bicolor]	--	--	--	--	sp|Q8LFN9|AGD13_ARATH	184	6e-47	Probable ADP-ribosylation factor GTPase-activating protein AGD13 OS=Arabidopsis thaliana GN=AGD13 PE=2 SV=1	YIL044c	91.3	1e-18	COG5347	GTPase-activating protein that regulates ARFs (ADP-ribosylation factors), involved in ARF-mediated vesicular transport	K12486	1e-23	107	vvi:100854573	stromal membrane-associated protein	GO:0032312//regulation of ARF GTPase activity	GO:0008060//ARF GTPase activator activity;GO:0008270//zinc ion binding;GO:0005543//phospholipid binding	GO:0005773//vacuole;GO:0005794//Golgi apparatus;GO:0005886//plasma membrane
CL10150.Contig1_All	1824	1412	36.9501	1450	42.7087	874	31.6604	968	35.9722	1629	41.6267	914	31.6085	gi|18418600|ref|NP_567980.1|	118.2	0	BR-signaling kinase 1 [Arabidopsis thaliana] >gi|75331881|sp|Q944A7.1|Y4523_ARATH RecName: Full=Probable serine/threonine-protein kinase At4g35230 >gi|16612249|gb|AAL27496.1|AF439824_1 AT4g35230/F23E12_210 [Arabidopsis thaliana] >gi|22655470|gb|AAM98327.1| At4g35230/F23E12_210 [Arabidopsis thaliana] >gi|332661082|gb|AEE86482.1| BR-signaling kinase 1 [Arabidopsis thaliana]	gi|359474807|ref|XM_002281577.2|	159	1e-35	PREDICTED: Vitis vinifera probable serine/threonine-protein kinase At4g35230-like (LOC100265782), mRNA	sp|Q944A7|Y4523_ARATH	675	0	Probable serine/threonine-protein kinase At4g35230 OS=Arabidopsis thaliana GN=At4g35230 PE=1 SV=1	CAC1728_1	58.2	5e-08	COG0515	Serine/threonine protein kinase	K14500	0	675	ath:AT4G35230	BR-signaling kinase [EC:2.7.11.1]	GO:0006468//protein phosphorylation;GO:0006499//N-terminal protein myristoylation;GO:0009737//response to abscisic acid stimulus;GO:0080159//zygote elongation;GO:0010740//positive regulation of intracellular protein kinase cascade;GO:0010098//suspensor development;GO:0009742//brassinosteroid mediated signaling pathway	GO:0004672//protein kinase activity;GO:0005524//ATP binding;GO:0005515//protein binding	GO:0009898//internal side of plasma membrane;GO:0009506//plasmodesma;GO:0005773//vacuole
CL10150.Contig2_All	628	184	13.985	207	17.7086	125	13.1516	145	15.6504	204	15.1407	162	16.2719	gi|3080427|emb|CAA18746.1|	202.2	4e-51	putative protein [Arabidopsis thaliana] >gi|7270475|emb|CAB80240.1| putative protein [Arabidopsis thaliana]	gi|238010109|gb|BT085737.1|	95.6	5e-17	Zea mays full-length cDNA clone ZM_BFc0054H22 mRNA, complete cds	sp|Q944A7|Y4523_ARATH	193	7e-50	Probable serine/threonine-protein kinase At4g35230 OS=Arabidopsis thaliana GN=At4g35230 PE=1 SV=1	--	--	--	--	--	K14500	1e-51	201	aly:ARALYDRAFT_328224	BR-signaling kinase [EC:2.7.11.1]	GO:0006468//protein phosphorylation;GO:0009725//response to hormone stimulus;GO:0048856//anatomical structure development;GO:0007165//signal transduction	GO:0004672//protein kinase activity;GO:0005524//ATP binding	GO:0005886//plasma membrane
CL10151.Contig1_All	494	17	1.6426	5	0.5438	0	0	2	0.2744	18	1.6983	6	0.7661	--	--	--	--	--	--	--	--	--	--	--	--	--	--	--	--	--	--	--	--	--	--	-	-	-
CL10152.Contig1_All	604	38	3.003	19	1.69	40	4.3758	29	3.2544	37	2.8552	15	1.5665	gi|356530153|ref|XP_003533648.1|	175.3	5e-43	PREDICTED: uncharacterized transporter YBR287W-like [Glycine max]	gi|224140640|ref|XM_002323654.1|	60	3e-06	Populus trichocarpa auxin efflux carrier component, auxin transport protein, mRNA	--	--	--	--	--	--	--	--	--	K07088	6e-18	88.6	pop:POPTR_760338		GO:0009926//auxin polar transport;GO:0055085//transmembrane transport	GO:0009672//auxin:hydrogen symporter activity	GO:0016021//integral to membrane
CL10152.Contig2_All	456	20	2.0935	5	0.5891	23	3.3327	17	2.527	11	1.1244	12	1.66	gi|356530153|ref|XP_003533648.1|	176.8	8e-44	PREDICTED: uncharacterized transporter YBR287W-like [Glycine max]	gi|224140640|ref|XM_002323654.1|	67.9	8e-09	Populus trichocarpa auxin efflux carrier component, auxin transport protein, mRNA	--	--	--	--	--	--	--	--	--	K07088	2e-19	92.8	pop:POPTR_760338		GO:0009926//auxin polar transport;GO:0055085//transmembrane transport	GO:0009672//auxin:hydrogen symporter activity	GO:0016021//integral to membrane
CL10153.Contig1_All	1771	285	7.6813	313	9.4951	227	8.4691	235	8.9943	378	9.9483	167	5.9481	gi|356556537|ref|XP_003546581.1|	496.5	5e-139	PREDICTED: uncharacterized protein LOC100804062 [Glycine max]	gi|359484686|ref|XM_002268957.2|	61.9	2e-06	PREDICTED: Vitis vinifera NEDD8 ultimate buster 1-like (LOC100246604), mRNA	--	--	--	--	--	--	--	--	--	--	--	--	--	--	-	-	-
CL10153.Contig2_All	1733	165	4.5446	235	7.2852	172	6.5578	190	7.4314	246	6.6163	164	5.9694	gi|356556537|ref|XP_003546581.1|	498.8	1e-139	PREDICTED: uncharacterized protein LOC100804062 [Glycine max]	gi|359484686|ref|XM_002268957.2|	61.9	2e-06	PREDICTED: Vitis vinifera NEDD8 ultimate buster 1-like (LOC100246604), mRNA	--	--	--	--	--	--	--	--	--	--	--	--	--	--	-	-	-
CL10153.Contig3_All	777	116	7.1259	93	6.4304	94	7.9935	86	7.5023	132	7.9182	97	7.8747	gi|388521561|gb|AFK48842.1|	272.7	3e-72	unknown [Lotus japonicus]	gi|359484686|ref|XM_002268957.2|	61.9	9e-07	PREDICTED: Vitis vinifera NEDD8 ultimate buster 1-like (LOC100246604), mRNA	--	--	--	--	--	--	--	--	--	--	--	--	--	--	-	-	GO:0005634//nucleus
CL10154.Contig1_All	717	81	5.3923	191	14.3116	112	10.3212	106	10.0208	159	10.336	69	6.0703	gi|242032775|ref|XP_002463782.1|	262.7	3e-69	hypothetical protein SORBIDRAFT_01g006060 [Sorghum bicolor] >gi|241917636|gb|EER90780.1| hypothetical protein SORBIDRAFT_01g006060 [Sorghum bicolor]	gi|116641091|emb|CT830254.1|	87.7	1e-14	Oryza sativa (indica cultivar-group) cDNA clone:OSIGCRA109M13, full insert sequence	--	--	--	--	--	--	--	--	--	--	--	--	--	--	GO:0016192//vesicle-mediated transport;GO:0046836//glycolipid transport;GO:0008219//cell death;GO:0009751//response to salicylic acid stimulus;GO:0009816//defense response to bacterium, incompatible interaction	GO:0016772//transferase activity, transferring phosphorus-containing groups;GO:0010175//sphingosine transmembrane transporter activity;GO:0051861//glycolipid binding;GO:0017089//glycolipid transporter activity;GO:0005515//protein binding	GO:0005737//cytoplasm
CL10154.Contig2_All	731	88	5.7461	172	12.6411	89	8.0446	101	9.3653	126	8.0339	63	5.4363	gi|242032775|ref|XP_002463782.1|	262.7	3e-69	hypothetical protein SORBIDRAFT_01g006060 [Sorghum bicolor] >gi|241917636|gb|EER90780.1| hypothetical protein SORBIDRAFT_01g006060 [Sorghum bicolor]	gi|116641091|emb|CT830254.1|	87.7	1e-14	Oryza sativa (indica cultivar-group) cDNA clone:OSIGCRA109M13, full insert sequence	--	--	--	--	--	--	--	--	--	--	--	--	--	--	GO:0016192//vesicle-mediated transport;GO:0046836//glycolipid transport;GO:0008219//cell death;GO:0009751//response to salicylic acid stimulus;GO:0009816//defense response to bacterium, incompatible interaction	GO:0016772//transferase activity, transferring phosphorus-containing groups;GO:0010175//sphingosine transmembrane transporter activity;GO:0051861//glycolipid binding;GO:0017089//glycolipid transporter activity;GO:0005515//protein binding	GO:0005737//cytoplasm
CL10154.Contig3_All	546	75	6.5565	134	13.1852	71	8.592	74	9.1866	113	9.6463	46	5.3143	gi|242032775|ref|XP_002463782.1|	71.2	8e-12	hypothetical protein SORBIDRAFT_01g006060 [Sorghum bicolor] >gi|241917636|gb|EER90780.1| hypothetical protein SORBIDRAFT_01g006060 [Sorghum bicolor]	gi|241988553|dbj|AK335810.1|	87.7	1e-14	Triticum aestivum cDNA, clone: WT013_N07, cultivar: Chinese Spring	--	--	--	--	--	--	--	--	--	--	--	--	--	--	GO:0016192//vesicle-mediated transport;GO:0046836//glycolipid transport;GO:0008219//cell death;GO:0009751//response to salicylic acid stimulus;GO:0009816//defense response to bacterium, incompatible interaction	GO:0016772//transferase activity, transferring phosphorus-containing groups;GO:0010175//sphingosine transmembrane transporter activity;GO:0051861//glycolipid binding;GO:0017089//glycolipid transporter activity;GO:0005515//protein binding	GO:0005737//cytoplasm
CL10155.Contig1_All	834	289	16.5401	371	23.8991	246	19.4894	225	18.2866	319	17.8279	136	10.2862	gi|115441623|ref|NP_001045091.1|	160.6	2e-38	Os01g0897800 [Oryza sativa Japonica Group] >gi|113534622|dbj|BAF07005.1| Os01g0897800 [Oryza sativa Japonica Group]	gi|357126327|ref|XM_003564792.1|	60	4e-06	PREDICTED: Brachypodium distachyon uncharacterized LOC100841414 (LOC100841414), mRNA	sp|Q9FQ20|SCC12_ARATH	68.9	3e-12	Sister chromatid cohesion 1 protein 2 OS=Arabidopsis thaliana GN=SYN2 PE=2 SV=2	--	--	--	--	--	K06670	2e-39	160	osa:4325108	cohesin complex subunit SCC1	GO:0016458//gene silencing;GO:0040029//regulation of gene expression, epigenetic;GO:0007062//sister chromatid cohesion	-	-
CL10155.Contig2_All	3336	1611	23.0502	943	15.1865	1278	25.3125	1168	23.7319	1651	23.0673	895	16.9231	gi|115441623|ref|NP_001045091.1|	156.8	2e-36	Os01g0897800 [Oryza sativa Japonica Group] >gi|113534622|dbj|BAF07005.1| Os01g0897800 [Oryza sativa Japonica Group]	gi|374095602|gb|JN650199.1|	167	9e-38	Camellia sinensis cohesin subunit mRNA, complete cds	sp|Q9FQ19|SCC13_ARATH	209	1e-53	Sister chromatid cohesion 1 protein 3 OS=Arabidopsis thaliana GN=SYN3 PE=2 SV=2	--	--	--	--	--	K06670	1e-125	449	osa:4325108	cohesin complex subunit SCC1	GO:0022402//cell cycle process;GO:0051276//chromosome organization	-	-
CL10156.Contig1_All	860	33	1.8316	71	4.4354	45	3.4574	50	3.9408	55	2.9808	23	1.687	gi|326500244|dbj|BAK06211.1|	85.5	1e-15	predicted protein [Hordeum vulgare subsp. vulgare]	--	--	--	--	sp|Q9LFF1|PP281_ARATH	138	5e-33	Pentatricopeptide repeat-containing protein At3g53700, chloroplastic OS=Arabidopsis thaliana GN=MEE40 PE=2 SV=1	--	--	--	--	--	K15336	1e-25	115	vvi:100259391	tRNA (cytosine38-C5)-methyltransferase [EC:2.1.1.204]	-	-	-
CL10156.Contig2_All	1877	51	1.2969	101	2.8909	73	2.5697	61	2.2028	97	2.4087	44	1.4787	gi|225436658|ref|XP_002276327.1|	135.6	2e-30	PREDICTED: pentatricopeptide repeat-containing protein At4g28010-like [Vitis vinifera]	--	--	--	--	sp|Q9SUD8|PP340_ARATH	358	6e-99	Pentatricopeptide repeat-containing protein At4g28010 OS=Arabidopsis thaliana GN=At4g28010 PE=2 SV=1	--	--	--	--	--	K15336	6e-75	280	vvi:100259391	tRNA (cytosine38-C5)-methyltransferase [EC:2.1.1.204]	GO:0048449//floral organ formation;GO:0048438//floral whorl development	-	-
CL10157.Contig1_All	323	4	0.5911	12	1.996	11	2.2502	9	1.8887	22	3.1746	0	0	--	--	--	--	--	--	--	--	--	--	--	--	--	--	--	--	--	--	--	--	--	--	-	-	-
CL10158.Contig1_All	1851	136	3.507	144	4.1796	101	3.6053	87	3.1859	326	8.2089	88	2.9989	gi|222629435|gb|EEE61567.1|	607.8	1e-172	hypothetical protein OsJ_15930 [Oryza sativa Japonica Group]	gi|22325730|ref|NM_127279.2|	75.8	1e-10	Arabidopsis thaliana CCAAT-binding factor (EMB2762) mRNA, complete cds	--	--	--	--	--	--	--	--	--	K14771	2e-173	607	osa:4336790	U3 small nucleolar RNA-associated protein 19	GO:0009220//pyrimidine ribonucleotide biosynthetic process;GO:0000478//endonucleolytic cleavage involved in rRNA processing	-	GO:0016020//membrane;GO:0005634//nucleus;GO:0005739//mitochondrion
CL10158.Contig2_All	1916	199	4.9575	246	6.8978	143	4.9314	81	2.8655	450	10.9469	108	3.5556	gi|222629435|gb|EEE61567.1|	613.2	4e-174	hypothetical protein OsJ_15930 [Oryza sativa Japonica Group]	gi|22325730|ref|NM_127279.2|	75.8	1e-10	Arabidopsis thaliana CCAAT-binding factor (EMB2762) mRNA, complete cds	--	--	--	--	--	--	--	--	--	K14771	4e-175	613	osa:4336790	U3 small nucleolar RNA-associated protein 19	GO:0009220//pyrimidine ribonucleotide biosynthetic process;GO:0000478//endonucleolytic cleavage involved in rRNA processing	-	GO:0016020//membrane;GO:0005634//nucleus;GO:0005739//mitochondrion
CL10159.Contig1_All	810	114	6.7178	158	10.4796	76	6.1995	80	6.6945	136	7.8258	61	4.7504	gi|242082187|ref|XP_002445862.1|	208.8	7e-53	hypothetical protein SORBIDRAFT_07g027060 [Sorghum bicolor] >gi|241942212|gb|EES15357.1| hypothetical protein SORBIDRAFT_07g027060 [Sorghum bicolor]	gi|402794903|ref|NM_001251671.2|	123	3e-25	Glycine max uncharacterized LOC100305654 (LOC100305654), mRNA	--	--	--	--	SPBC776.18c	72.8	6e-13	COG5220	Cdk activating kinase (CAK)/RNA polymerase II transcription initiation/nucleotide excision repair factor TFIIH, subunit TFB3	K10842	7e-54	208	sbi:SORBI_07g027060	CDK-activating kinase assembly factor MAT1	GO:0009987//cellular process	-	-
CL10159.Contig2_All	752	118	7.4898	144	10.2877	82	7.2049	82	7.3912	125	7.7476	44	3.6908	gi|242082187|ref|XP_002445862.1|	207.6	1e-52	hypothetical protein SORBIDRAFT_07g027060 [Sorghum bicolor] >gi|241942212|gb|EES15357.1| hypothetical protein SORBIDRAFT_07g027060 [Sorghum bicolor]	gi|402794903|ref|NM_001251671.2|	131	1e-27	Glycine max uncharacterized LOC100305654 (LOC100305654), mRNA	--	--	--	--	SPBC776.18c	73.6	3e-13	COG5220	Cdk activating kinase (CAK)/RNA polymerase II transcription initiation/nucleotide excision repair factor TFIIH, subunit TFB3	K10842	1e-53	207	sbi:SORBI_07g027060	CDK-activating kinase assembly factor MAT1	GO:0009987//cellular process	-	-
CL1016.Contig1_All	1303	819	30.0017	1055	43.4992	630	31.9467	672	34.9575	1000	35.771	1007	48.7492	gi|357505379|ref|XP_003622978.1|	379	8e-104	Ribonuclease P protein subunit p25 [Medicago truncatula] >gi|355497993|gb|AES79196.1| Ribonuclease P protein subunit p25 [Medicago truncatula]	gi|2342495|dbj|D14059.1|	131	2e-27	Ananas comosus mRNA for bromelain, complete cds, clone: pFB18	sp|Q69UP6|AGO18_ORYSJ	125	7e-29	Protein argonaute 18 OS=Oryza sativa subsp. japonica GN=AGO18 PE=2 SV=1	XF0818	86.3	1e-16	COG2730	Endoglucanase	K14525	5e-62	236	bdi:100825987	ribonucleases P/MRP protein subunit RPP25 [EC:3.1.26.5]	-	-	GO:0005829//cytosol
CL1016.Contig2_All	1484	1981	63.7171	2946	106.653	1395	62.1112	1555	71.0252	2318	72.804	1581	67.2017	gi|357505379|ref|XP_003622978.1|	410.6	3e-113	Ribonuclease P protein subunit p25 [Medicago truncatula] >gi|355497993|gb|AES79196.1| Ribonuclease P protein subunit p25 [Medicago truncatula]	gi|2342495|dbj|D14059.1|	131	2e-27	Ananas comosus mRNA for bromelain, complete cds, clone: pFB18	sp|Q69UP6|AGO18_ORYSJ	140	2e-33	Protein argonaute 18 OS=Oryza sativa subsp. japonica GN=AGO18 PE=2 SV=1	SPBC28F2.12	94.7	4e-19	COG0086	DNA-directed RNA polymerase, beta' subunit/160 kD subunit	K14525	9e-62	236	bdi:100825987	ribonucleases P/MRP protein subunit RPP25 [EC:3.1.26.5]	-	-	GO:0005829//cytosol
CL10160.Contig1_All	765	16	0.9983	15	1.0534	5	0.4319	12	1.0633	15	0.9139	20	1.6491	gi|222641586|gb|EEE69718.1|	141.7	9e-33	hypothetical protein OsJ_29390 [Oryza sativa Japonica Group]	--	--	--	--	sp|Q9SKC3|ARI9_ARATH	52.8	2e-07	Probable E3 ubiquitin-protein ligase ARI9 OS=Arabidopsis thaliana GN=ARI9 PE=2 SV=1	--	--	--	--	--	K11975	6e-18	89.4	smo:SELMODRAFT_48577	E3 ubiquitin-protein ligase RNF144 [EC:6.3.2.19]	-	-	-
CL10160.Contig2_All	1396	72	2.4618	104	4.0024	47	2.2245	58	2.8162	106	3.5391	53	2.3948	gi|326518170|dbj|BAK07337.1|	215.7	1e-54	predicted protein [Hordeum vulgare subsp. vulgare]	--	--	--	--	sp|Q9SKC4|ARI10_ARATH	91.3	1e-18	Probable E3 ubiquitin-protein ligase ARI10 OS=Arabidopsis thaliana GN=ARI10 PE=2 SV=1	--	--	--	--	--	K11975	4e-32	137	smo:SELMODRAFT_48577	E3 ubiquitin-protein ligase RNF144 [EC:6.3.2.19]	-	-	-
CL10161.Contig1_All	329	329	47.7316	17	2.776	8	1.6067	13	2.6783	40	5.6668	187	35.8532	--	--	--	--	--	--	--	--	--	--	--	--	--	--	--	--	--	--	--	--	--	--	-	-	-
CL10162.Contig1_All	752	38	2.412	25	1.7861	21	1.8451	27	2.4337	31	1.9214	25	2.097	--	--	--	--	--	--	--	--	--	--	--	--	--	--	--	--	--	K12811	6e-06	49.3	vvi:100262258	ATP-dependent RNA helicase DDX46/PRP5 [EC:3.6.4.13]	-	-	-
CL10162.Contig2_All	576	105	8.7011	40	3.7309	47	5.3914	49	5.7662	80	6.4736	51	5.5851	--	--	--	--	--	--	--	--	--	--	--	--	--	--	--	--	--	--	--	--	--	--	-	-	-
CL10163.Contig1_All	2540	752	14.1316	549	11.6121	542	14.0992	538	14.357	785	14.4049	549	13.6339	gi|242065898|ref|XP_002454238.1|	1045.4	0	hypothetical protein SORBIDRAFT_04g027320 [Sorghum bicolor] >gi|241934069|gb|EES07214.1| hypothetical protein SORBIDRAFT_04g027320 [Sorghum bicolor]	gi|357138025|ref|XM_003570551.1|	141	4e-30	PREDICTED: Brachypodium distachyon LMBR1 domain-containing protein 2 homolog A-like, transcript variant 2 (LOC100843056), mRNA	--	--	--	--	--	--	--	--	--	--	--	--	--	--	GO:0008284//positive regulation of cell proliferation	-	GO:0016021//integral to membrane;GO:0009507//chloroplast
CL10163.Contig2_All	2441	648	12.6711	426	9.376	472	12.7763	437	12.1347	639	12.2014	560	14.4711	gi|242065898|ref|XP_002454238.1|	1045.4	0	hypothetical protein SORBIDRAFT_04g027320 [Sorghum bicolor] >gi|241934069|gb|EES07214.1| hypothetical protein SORBIDRAFT_04g027320 [Sorghum bicolor]	gi|357138025|ref|XM_003570551.1|	141	4e-30	PREDICTED: Brachypodium distachyon LMBR1 domain-containing protein 2 homolog A-like, transcript variant 2 (LOC100843056), mRNA	--	--	--	--	--	--	--	--	--	--	--	--	--	--	GO:0008284//positive regulation of cell proliferation	-	GO:0016021//integral to membrane;GO:0009507//chloroplast
CL10164.Contig1_All	1176	93	3.7747	86	3.9288	107	6.0118	103	5.9367	175	6.936	60	3.2183	gi|255572929|ref|XP_002527395.1|	128.6	1e-126	catalytic, putative [Ricinus communis] >gi|223533205|gb|EEF34961.1| catalytic, putative [Ricinus communis]	gi|145338472|ref|NM_112233.3|	125	1e-25	Arabidopsis thaliana metallo-beta-lactamase family protein (AT3G13800) mRNA, complete cds	--	--	--	--	SPCC777.06c	159	2e-41	COG1235	Metal-dependent hydrolases of the beta-lactamase superfamily I	K06167	2e-33	99.4	ath:AT4G03610	PhnP protein	GO:0008152//metabolic process	GO:0016787//hydrolase activity	GO:0005634//nucleus
CL10164.Contig2_All	1267	131	4.9352	154	6.5301	179	9.3348	152	8.1317	206	7.5782	64	3.1863	gi|255572929|ref|XP_002527395.1|	504.6	1e-141	catalytic, putative [Ricinus communis] >gi|223533205|gb|EEF34961.1| catalytic, putative [Ricinus communis]	gi|145338472|ref|NM_112233.3|	125	1e-25	Arabidopsis thaliana metallo-beta-lactamase family protein (AT3G13800) mRNA, complete cds	--	--	--	--	SPCC777.06c	199	6e-51	COG1235	Metal-dependent hydrolases of the beta-lactamase superfamily I	K06167	3e-41	167	ath:AT4G03610	PhnP protein	GO:0008152//metabolic process	GO:0016787//hydrolase activity	GO:0005634//nucleus
CL10165.Contig1_All	331	10	1.442	0	0	0	0	3	0.6143	3	0.4224	6	1.1434	--	--	--	--	--	--	--	--	--	--	--	--	--	--	--	--	--	--	--	--	--	--	-	-	-
CL10165.Contig2_All	647	22	1.623	11	0.9134	12	1.2255	9	0.9429	15	1.0806	19	1.8524	--	--	--	--	--	--	--	--	--	--	--	--	--	--	--	--	--	--	--	--	--	--	-	-	-
CL10166.Contig1_All	658	14	1.0156	14	1.1431	15	1.5062	8	0.8241	27	1.9126	5	0.4793	gi|224132434|ref|XP_002328268.1|	54.7	1e-06	predicted protein [Populus trichocarpa] >gi|222837783|gb|EEE76148.1| predicted protein [Populus trichocarpa]	--	--	--	--	sp|Q9LND4|PPR14_ARATH	176	8e-45	Pentatricopeptide repeat-containing protein At1g06140, mitochondrial OS=Arabidopsis thaliana GN=PCMP-E61 PE=2 SV=1	--	--	--	--	--	K15271	1e-37	154	rcu:RCOM_1095670	ATP-dependent DNA helicase HFM1/MER3 [EC:3.6.4.12]	GO:0080156//mitochondrial mRNA modification	-	-
CL10167.Contig1_All	365	10	1.3077	1	0.1472	2	0.362	4	0.7428	5	0.6385	0	0	--	--	--	--	--	--	--	--	--	--	--	--	--	--	--	--	--	--	--	--	--	--	-	-	-
CL10167.Contig2_All	201	5	1.1874	1	0.2673	3	0.9862	1	0.3372	1	0.2319	1	0.3138	--	--	--	--	--	--	--	--	--	--	--	--	--	--	--	--	--	--	--	--	--	--	-	-	-
CL10168.Contig1_All	2034	3999	93.8439	2660	70.2594	2529	82.1538	2654	88.4435	3503	80.2721	2399	74.398	gi|356549367|ref|XP_003543065.1|	935.2	0	PREDICTED: splicing factor 3B subunit 2-like [Glycine max]	gi|356549366|ref|XM_003543017.1|	446	1e-122	PREDICTED: Glycine max splicing factor 3B subunit 2-like (LOC100815606), mRNA	--	--	--	--	SPAC22F8.10c	390	5e-108	COG5182	Splicing factor 3b, subunit 2	K12829	0	935	gmx:100815606	splicing factor 3B subunit 2	GO:0006397//mRNA processing	-	GO:0005829//cytosol;GO:0005634//nucleus;GO:0009536//plastid
CL10168.Contig2_All	352	182	24.6794	207	31.5937	120	22.5252	110	21.182	167	22.1131	99	17.7409	--	--	--	--	gi|225316934|dbj|AK322688.1|	73.8	1e-10	Solanum lycopersicum cDNA, clone: LEFL1041BA05, HTC in leaf	--	--	--	--	--	--	--	--	--	K12829	3e-06	48.1	gmx:100815606	splicing factor 3B subunit 2	-	-	-
CL10169.Contig1_All	571	25	2.0898	60	5.6453	25	2.8929	26	3.0864	64	5.2242	28	3.0932	gi|357159140|ref|XP_003578352.1|	110.5	1e-23	PREDICTED: thiosulfate sulfurtransferase, chloroplastic-like [Brachypodium distachyon]	gi|123656741|emb|AM455330.1|	65.9	4e-08	Vitis vinifera, whole genome shotgun sequence, contig VV78X209176.42, clone ENTAV 115	sp|Q9FKW8|STR18_ARATH	92	2e-19	Thiosulfate sulfurtransferase 18 OS=Arabidopsis thaliana GN=STR18 PE=1 SV=1	SA0083_2	56.2	3e-08	COG0607	Rhodanese-related sulfurtransferase	--	--	--	--	--	-	GO:0004792//thiosulfate sulfurtransferase activity	GO:0044444//cytoplasmic part;GO:0043231//intracellular membrane-bounded organelle
CL10169.Contig2_All	625	58	4.4295	151	12.9799	57	6.0259	61	6.6155	118	8.7999	49	4.9454	gi|357159140|ref|XP_003578352.1|	134	1e-30	PREDICTED: thiosulfate sulfurtransferase, chloroplastic-like [Brachypodium distachyon]	gi|123656741|emb|AM455330.1|	65.9	4e-08	Vitis vinifera, whole genome shotgun sequence, contig VV78X209176.42, clone ENTAV 115	sp|Q9FKW8|STR18_ARATH	119	1e-27	Thiosulfate sulfurtransferase 18 OS=Arabidopsis thaliana GN=STR18 PE=1 SV=1	SA0083_2	53.9	2e-07	COG0607	Rhodanese-related sulfurtransferase	--	--	--	--	--	-	GO:0004792//thiosulfate sulfurtransferase activity	GO:0005739//mitochondrion
CL10169.Contig3_All	637	86	6.4441	111	9.3617	35	3.6304	49	5.214	104	7.6097	60	5.9415	gi|357159140|ref|XP_003578352.1|	132.9	3e-30	PREDICTED: thiosulfate sulfurtransferase, chloroplastic-like [Brachypodium distachyon]	--	--	--	--	sp|Q9FKW8|STR18_ARATH	121	3e-28	Thiosulfate sulfurtransferase 18 OS=Arabidopsis thaliana GN=STR18 PE=1 SV=1	SA0083_2	53.5	3e-07	COG0607	Rhodanese-related sulfurtransferase	--	--	--	--	--	-	GO:0004792//thiosulfate sulfurtransferase activity	GO:0005739//mitochondrion
CL1017.Contig1_All	230	1	0.2075	1	0.2336	2	0.5746	1	0.2947	1	0.2027	6	1.6455	--	--	--	--	--	--	--	--	--	--	--	--	--	--	--	--	--	--	--	--	--	--	-	-	-
CL1017.Contig2_All	1539	467	14.4838	379	13.2304	350	15.0265	310	13.6533	533	16.1422	305	12.501	gi|255541190|ref|XP_002511659.1|	481.5	1e-134	Phosphatidate cytidylyltransferase, putative [Ricinus communis] >gi|223548839|gb|EEF50328.1| Phosphatidate cytidylyltransferase, putative [Ricinus communis]	gi|225311678|dbj|AK326613.1|	93.7	5e-16	Solanum lycopersicum cDNA, clone: LEFL2010K17, HTC in fruit	--	--	--	--	slr1369	196	1e-49	COG0575	CDP-diglyceride synthetase	K00981	1e-113	408	ppp:PHYPADRAFT_132160	phosphatidate cytidylyltransferase [EC:2.7.7.41]	GO:0010207//photosystem II assembly;GO:0008654//phospholipid biosynthetic process	GO:0004605//phosphatidate cytidylyltransferase activity	GO:0009941//chloroplast envelope;GO:0005886//plasma membrane;GO:0016021//integral to membrane
CL1017.Contig3_All	2188	553	12.0638	476	11.6878	423	12.7739	396	12.2677	649	13.8252	398	11.4741	gi|255541190|ref|XP_002511659.1|	481.5	2e-134	Phosphatidate cytidylyltransferase, putative [Ricinus communis] >gi|223548839|gb|EEF50328.1| Phosphatidate cytidylyltransferase, putative [Ricinus communis]	gi|242387529|emb|FP094388.1|	167	6e-38	Phyllostachys edulis cDNA clone: bphyem202c23, full insert sequence	sp|Q9SJF3|DCP1_ARATH	292	5e-79	mRNA-decapping enzyme-like protein OS=Arabidopsis thaliana GN=At1g08370 PE=1 SV=2	slr1369	196	2e-49	COG0575	CDP-diglyceride synthetase	K00981	2e-113	408	ppp:PHYPADRAFT_132160	phosphatidate cytidylyltransferase [EC:2.7.7.41]	GO:0010207//photosystem II assembly;GO:0008654//phospholipid biosynthetic process	GO:0004605//phosphatidate cytidylyltransferase activity	GO:0009941//chloroplast envelope;GO:0005886//plasma membrane;GO:0016021//integral to membrane
CL1017.Contig4_All	365	101	13.2079	68	10.009	54	9.7753	48	8.9138	108	13.7913	75	12.9614	--	--	--	--	--	--	--	--	--	--	--	--	--	--	--	--	--	--	--	--	--	--	-	-	-
CL10170.Contig1_All	1773	244	6.5688	312	9.4541	352	13.1179	380	14.5275	390	10.2525	227	8.0761	gi|296085491|emb|CBI29223.3|	575.9	6e-163	unnamed protein product [Vitis vinifera]	gi|357157737|ref|XM_003577850.1|	69.9	8e-09	PREDICTED: Brachypodium distachyon uncharacterized LOC100846039 (LOC100846039), mRNA	sp|Q9LK03|PERK2_ARATH	75.1	1e-13	Proline-rich receptor-like protein kinase PERK2 OS=Arabidopsis thaliana GN=PERK2 PE=2 SV=3	YPO2725	53.9	9e-07	COG3501	Uncharacterized protein conserved in bacteria	K14325	2e-11	68.9	sbi:SORBI_03g046480	RNA-binding protein with serine-rich domain 1	GO:0009651//response to salt stress;GO:0016572//histone phosphorylation;GO:0006364//rRNA processing;GO:0006333//chromatin assembly or disassembly;GO:0006084//acetyl-CoA metabolic process;GO:0051567//histone H3-K9 methylation;GO:0006342//chromatin silencing;GO:0008283//cell proliferation	GO:0030527//structural constituent of chromatin;GO:0003677//DNA binding;GO:0003682//chromatin binding	GO:0005739//mitochondrion;GO:0000785//chromatin;GO:0005634//nucleus
CL10170.Contig2_All	1891	324	8.1782	318	9.0346	463	16.1778	496	17.779	429	10.574	211	7.0384	gi|296085491|emb|CBI29223.3|	576.2	5e-163	unnamed protein product [Vitis vinifera]	gi|357157737|ref|XM_003577850.1|	69.9	9e-09	PREDICTED: Brachypodium distachyon uncharacterized LOC100846039 (LOC100846039), mRNA	sp|Q9LK03|PERK2_ARATH	77.4	3e-14	Proline-rich receptor-like protein kinase PERK2 OS=Arabidopsis thaliana GN=PERK2 PE=2 SV=3	DR0479	53.9	9e-07	COG0744	Membrane carboxypeptidase (penicillin-binding protein)	K14325	2e-11	69.7	osa:4325394	RNA-binding protein with serine-rich domain 1	GO:0009651//response to salt stress;GO:0016572//histone phosphorylation;GO:0006364//rRNA processing;GO:0006333//chromatin assembly or disassembly;GO:0006084//acetyl-CoA metabolic process;GO:0051567//histone H3-K9 methylation;GO:0006342//chromatin silencing;GO:0008283//cell proliferation	GO:0030527//structural constituent of chromatin;GO:0003677//DNA binding;GO:0003682//chromatin binding	GO:0005739//mitochondrion;GO:0000785//chromatin;GO:0005634//nucleus
CL10171.Contig1_All	1110	16	0.688	42	2.0328	7	0.4167	15	0.916	58	2.4355	15	0.8524	gi|297793343|ref|XP_002864556.1|	69.3	1e-10	hypothetical protein ARALYDRAFT_495927 [Arabidopsis lyrata subsp. lyrata] >gi|297310391|gb|EFH40815.1| hypothetical protein ARALYDRAFT_495927 [Arabidopsis lyrata subsp. lyrata]	--	--	--	--	--	--	--	--	--	--	--	--	--	--	--	--	--	--	-	-	-
CL10171.Contig2_All	1145	4	0.1667	29	1.3607	10	0.5771	6	0.3552	27	1.0991	13	0.7162	gi|359489938|ref|XP_003633998.1|	78.6	1e-13	PREDICTED: uncharacterized protein LOC100855088 [Vitis vinifera]	--	--	--	--	--	--	--	--	--	--	--	--	--	--	--	--	--	--	-	-	-
CL10171.Contig3_All	1132	28	1.1806	50	2.373	13	0.7588	21	1.2574	78	3.2116	21	1.1702	gi|359489938|ref|XP_003633998.1|	70.1	6e-11	PREDICTED: uncharacterized protein LOC100855088 [Vitis vinifera]	--	--	--	--	--	--	--	--	--	--	--	--	--	--	--	--	--	--	-	-	-
CL10171.Contig4_All	424	2	0.2251	5	0.6335	1	0.1558	1	0.1599	4	0.4397	2	0.2975	--	--	--	--	--	--	--	--	--	--	--	--	--	--	--	--	--	--	--	--	--	--	-	-	-
CL10172.Contig1_All	737	138	8.9375	54	3.9364	0	0	1	0.092	42	2.6562	92	7.8741	gi|356518730|ref|XP_003528031.1|	133.3	3e-30	PREDICTED: ethylene-responsive transcription factor ERF109-like [Glycine max]	gi|357481476|ref|XM_003610976.1|	69.9	3e-09	Medicago truncatula Ethylene-responsive transcription factor RAP2-6 (MTR_5g009620) mRNA, complete cds	sp|Q7G1L2|RAP26_ARATH	129	2e-30	Ethylene-responsive transcription factor RAP2-6 OS=Arabidopsis thaliana GN=RAP2-6 PE=2 SV=2	--	--	--	--	--	K09286	6e-30	129	ath:AT1G43160	EREBP-like factor	GO:0009753//response to jasmonic acid stimulus;GO:0009620//response to fungus;GO:0009414//response to water deprivation;GO:0009651//response to salt stress;GO:0009409//response to cold;GO:0009611//response to wounding;GO:0009751//response to salicylic acid stimulus;GO:0009695//jasmonic acid biosynthetic process;GO:0009658//chloroplast organization;GO:0009737//response to abscisic acid stimulus;GO…	GO:0003677//DNA binding;GO:0003700//sequence-specific DNA binding transcription factor activity	GO:0005634//nucleus
CL10172.Contig2_All	2614	816	14.9001	679	13.9553	764	19.3116	673	17.4512	1316	23.4653	673	16.2402	gi|359480735|ref|XP_002277938.2|	771.2	0	PREDICTED: polypyrimidine tract-binding protein homolog 3-like isoform 1 [Vitis vinifera]	gi|42475068|emb|BX817132.1|	139	2e-29	Arabidopsis thaliana Full-length cDNA Complete sequence from clone GSLTPGH87ZH02 of Hormone Treated Callus of strain col-0 of Arabidopsis thaliana (thale cress)	sp|Q6ICX4|PTBP3_ARATH	686	0	Polypyrimidine tract-binding protein homolog 3 OS=Arabidopsis thaliana GN=At1g43190 PE=2 SV=1	--	--	--	--	--	K14948	0	695	pop:POPTR_1071446	olypyrimidine tract-binding protein 2	GO:0043484//regulation of RNA splicing;GO:0055114//oxidation-reduction process;GO:0006417//regulation of translation;GO:0006397//mRNA processing	GO:0003723//RNA binding;GO:0000166//nucleotide binding;GO:0032440//2-alkenal reductase [NAD(P)] activity	GO:0000932//cytoplasmic mRNA processing body;GO:0005634//nucleus
CL10172.Contig3_All	2522	967	18.3015	624	13.2927	792	20.7496	687	18.4641	1480	27.3522	742	18.5584	gi|359480735|ref|XP_002277938.2|	771.2	0	PREDICTED: polypyrimidine tract-binding protein homolog 3-like isoform 1 [Vitis vinifera]	gi|42475068|emb|BX817132.1|	139	2e-29	Arabidopsis thaliana Full-length cDNA Complete sequence from clone GSLTPGH87ZH02 of Hormone Treated Callus of strain col-0 of Arabidopsis thaliana (thale cress)	sp|Q6ICX4|PTBP3_ARATH	686	0	Polypyrimidine tract-binding protein homolog 3 OS=Arabidopsis thaliana GN=At1g43190 PE=2 SV=1	--	--	--	--	--	K14948	0	695	pop:POPTR_1071446	olypyrimidine tract-binding protein 2	GO:0043484//regulation of RNA splicing;GO:0055114//oxidation-reduction process;GO:0006417//regulation of translation;GO:0006397//mRNA processing	GO:0003723//RNA binding;GO:0000166//nucleotide binding;GO:0032440//2-alkenal reductase [NAD(P)] activity	GO:0000932//cytoplasmic mRNA processing body;GO:0005634//nucleus
CL10173.Contig1_All	352	15	2.034	3	0.4579	15	2.8156	11	2.1182	10	1.3241	2	0.3584	--	--	--	--	--	--	--	--	--	--	--	--	--	--	--	--	--	--	--	--	--	--	-	-	-
CL10174.Contig1_All	566	50	4.2166	12	1.139	21	2.4515	20	2.3951	15	1.2352	20	2.2289	--	--	--	--	--	--	--	--	--	--	--	--	--	--	--	--	--	--	--	--	--	--	-	-	-
CL10174.Contig2_All	707	166	11.2071	12	0.9119	92	8.598	68	6.5194	23	1.5163	69	6.1562	--	--	--	--	--	--	--	--	--	--	--	--	--	--	--	--	--	--	--	--	--	--	-	-	-
CL10175.Contig1_All	895	187	9.973	121	7.2633	78	5.7584	82	6.2102	178	9.2698	125	8.8099	gi|357448033|ref|XP_003594292.1|	144.1	2e-33	Cortical cell-delineating protein [Medicago truncatula] >gi|87162811|gb|ABD28606.1| Plant lipid transfer/seed storage/trypsin-alpha amylase inhibitor; Pistil-specific extensin-like protein [Medicago truncatula] >gi|355483340|gb|AES64543.1| Cortical cell-delineating protein [Medicago truncatula]	gi|76262497|gb|DQ196107.1|	63.9	2e-07	Chlamydomonas reinhardtii pherophorin-C1 protein precursor, mRNA, complete cds	sp|P21997|SSGP_VOLCA	116	2e-26	Sulfated surface glycoprotein 185 OS=Volvox carteri PE=1 SV=1	XF0818	78.6	1e-14	COG2730	Endoglucanase	K01115	7e-24	109	vcn:VOLCADRAFT_99471	phospholipase D [EC:3.1.4.4]	GO:0006508//proteolysis	GO:0004222//metalloendopeptidase activity;GO:0005509//calcium ion binding	-
CL10175.Contig2_All	684	62	4.3265	32	2.5134	38	3.6708	23	2.2792	55	3.7478	49	4.5188	gi|255585179|ref|XP_002533293.1|	32.3	9e-11	14 kDa proline-rich protein DC2.15 precursor, putative [Ricinus communis] >gi|223526877|gb|EEF29087.1| 14 kDa proline-rich protein DC2.15 precursor, putative [Ricinus communis]	--	--	--	--	sp|P14009|14KD_DAUCA	51.6	3e-08	14 kDa proline-rich protein DC2.15 OS=Daucus carota PE=2 SV=1	--	--	--	--	--	--	--	--	--	--	-	-	GO:0016023//cytoplasmic membrane-bounded vesicle;GO:0009535//chloroplast thylakoid membrane
CL10175.Contig3_All	905	82	4.3248	44	2.612	40	2.9204	40	2.9959	73	3.7597	84	5.8548	gi|357448033|ref|XP_003594292.1|	135.6	9e-31	Cortical cell-delineating protein [Medicago truncatula] >gi|87162811|gb|ABD28606.1| Plant lipid transfer/seed storage/trypsin-alpha amylase inhibitor; Pistil-specific extensin-like protein [Medicago truncatula] >gi|355483340|gb|AES64543.1| Cortical cell-delineating protein [Medicago truncatula]	gi|115438123|ref|NM_001049998.1|	89.7	4e-15	Oryza sativa Japonica Group Os01g0594300 (Os01g0594300) mRNA, complete cds	sp|P21997|SSGP_VOLCA	114	6e-26	Sulfated surface glycoprotein 185 OS=Volvox carteri PE=1 SV=1	XF0818	82	1e-15	COG2730	Endoglucanase	K01115	1e-23	108	vcn:VOLCADRAFT_99471	phospholipase D [EC:3.1.4.4]	-	-	-
CL10175.Contig4_All	533	77	6.8956	61	6.1486	44	5.4545	53	6.7401	110	9.6192	55	6.509	gi|255543857|ref|XP_002512991.1|	68.2	6e-11	lipid binding protein, putative [Ricinus communis] >gi|223548002|gb|EEF49494.1| lipid binding protein, putative [Ricinus communis]	--	--	--	--	sp|P14009|14KD_DAUCA	50.8	4e-07	14 kDa proline-rich protein DC2.15 OS=Daucus carota PE=2 SV=1	--	--	--	--	--	--	--	--	--	--	GO:0006869//lipid transport	GO:0008289//lipid binding	GO:0016023//cytoplasmic membrane-bounded vesicle
CL10176.Contig1_All	350	58	7.9098	19	2.9165	10	1.8878	19	3.6796	37	4.9273	57	10.2728	--	--	--	--	--	--	--	--	--	--	--	--	--	--	--	--	--	--	--	--	--	--	-	-	-
CL10176.Contig2_All	2342	737	15.0206	332	7.616	242	6.8274	206	5.9621	489	9.7319	492	13.2514	gi|255538012|ref|XP_002510071.1|	483.8	4e-135	E3 ubiquitin ligase PUB14, putative [Ricinus communis] >gi|223550772|gb|EEF52258.1| E3 ubiquitin ligase PUB14, putative [Ricinus communis]	gi|391415086|gb|BT063734.2|	109	1e-20	Zea mays full-length cDNA clone ZM_BFc0101P15 mRNA, complete cds	sp|Q058P4|PUB30_ARATH	449	3e-126	U-box domain-containing protein 30 OS=Arabidopsis thaliana GN=PUB30 PE=2 SV=1	--	--	--	--	--	--	--	--	--	--	-	GO:0016874//ligase activity	GO:0005634//nucleus
CL10178.Contig1_All	463	167	17.2164	3	0.3481	36	5.1375	36	5.2703	5	0.5033	80	10.8991	--	--	--	--	--	--	--	--	--	--	--	--	--	--	--	--	--	--	--	--	--	--	-	-	-
CL10179.Contig1_All	502	10	0.9508	25	2.6755	7	0.9213	6	0.8101	16	1.4856	4	0.5026	gi|297804476|ref|XP_002870122.1|	82	3e-15	hypothetical protein ARALYDRAFT_329817 [Arabidopsis lyrata subsp. lyrata] >gi|297315958|gb|EFH46381.1| hypothetical protein ARALYDRAFT_329817 [Arabidopsis lyrata subsp. lyrata]	gi|357123742|ref|XM_003563519.1|	65.9	3e-08	PREDICTED: Brachypodium distachyon uncharacterized LOC100837547 (LOC100837547), mRNA	--	--	--	--	--	--	--	--	--	--	--	--	--	--	-	-	GO:0016023//cytoplasmic membrane-bounded vesicle
CL10179.Contig2_All	1172	27	1.0996	31	1.421	34	1.9168	21	1.2145	42	1.6703	16	0.8611	gi|297804476|ref|XP_002870122.1|	84	4e-15	hypothetical protein ARALYDRAFT_329817 [Arabidopsis lyrata subsp. lyrata] >gi|297315958|gb|EFH46381.1| hypothetical protein ARALYDRAFT_329817 [Arabidopsis lyrata subsp. lyrata]	--	--	--	--	--	--	--	--	--	--	--	--	--	--	--	--	--	--	-	-	GO:0016023//cytoplasmic membrane-bounded vesicle
CL1018.Contig1_All	864	46	2.5413	41	2.5494	22	1.6824	33	2.5889	43	2.3197	35	2.5553	--	--	--	--	--	--	--	--	--	--	--	--	--	--	--	--	--	--	--	--	--	--	-	-	-
CL1018.Contig2_All	789	19	1.1494	14	0.9533	16	1.3399	9	0.7732	15	0.8861	21	1.6789	--	--	--	--	--	--	--	--	--	--	--	--	--	--	--	--	--	--	--	--	--	--	-	-	-
CL1018.Contig3_All	680	16	1.1231	10	0.7901	14	1.3603	10	0.9968	19	1.3023	16	1.4842	--	--	--	--	--	--	--	--	--	--	--	--	--	--	--	--	--	--	--	--	--	--	-	-	-
CL1018.Contig4_All	784	26	1.5829	31	2.1243	12	1.0113	8	0.6917	21	1.2485	21	1.6896	--	--	--	--	--	--	--	--	--	--	--	--	--	--	--	--	--	--	--	--	--	--	-	-	-
CL10180.Contig1_All	1032	98	4.5326	81	4.2168	27	1.7287	29	1.9047	106	4.7874	52	3.1784	gi|225461332|ref|XP_002284589.1|	195.3	1e-48	PREDICTED: uncharacterized protein LOC100257260 isoform 1 [Vitis vinifera] >gi|359493886|ref|XP_003634686.1| PREDICTED: uncharacterized protein LOC100257260 isoform 2 [Vitis vinifera] >gi|359493888|ref|XP_003634687.1| PREDICTED: uncharacterized protein LOC100257260 isoform 3 [Vitis vinifera]	gi|147819324|emb|AM425319.2|	61.9	1e-06	Vitis vinifera contig VV78X112260.4, whole genome shotgun sequence	--	--	--	--	--	--	--	--	--	--	--	--	--	--	-	-	GO:0009507//chloroplast
CL10180.Contig2_All	1000	73	3.4844	77	4.1368	43	2.8412	38	2.5757	96	4.4745	49	3.0909	gi|225461332|ref|XP_002284589.1|	196.4	5e-49	PREDICTED: uncharacterized protein LOC100257260 isoform 1 [Vitis vinifera] >gi|359493886|ref|XP_003634686.1| PREDICTED: uncharacterized protein LOC100257260 isoform 2 [Vitis vinifera] >gi|359493888|ref|XP_003634687.1| PREDICTED: uncharacterized protein LOC100257260 isoform 3 [Vitis vinifera]	gi|147819324|emb|AM425319.2|	61.9	1e-06	Vitis vinifera contig VV78X112260.4, whole genome shotgun sequence	--	--	--	--	--	--	--	--	--	--	--	--	--	--	-	-	GO:0009536//plastid
CL10180.Contig3_All	996	72	3.4505	77	4.1534	51	3.3833	36	2.45	97	4.5393	51	3.2299	gi|225461332|ref|XP_002284589.1|	194.1	2e-48	PREDICTED: uncharacterized protein LOC100257260 isoform 1 [Vitis vinifera] >gi|359493886|ref|XP_003634686.1| PREDICTED: uncharacterized protein LOC100257260 isoform 2 [Vitis vinifera] >gi|359493888|ref|XP_003634687.1| PREDICTED: uncharacterized protein LOC100257260 isoform 3 [Vitis vinifera]	gi|359493887|ref|XM_003634639.1|	60	4e-06	PREDICTED: Vitis vinifera uncharacterized LOC100257260, transcript variant 3 (LOC100257260), mRNA	--	--	--	--	--	--	--	--	--	--	--	--	--	--	-	-	GO:0009507//chloroplast
CL10180.Contig4_All	1020	47	2.1994	93	4.8984	48	3.1094	41	2.7246	143	6.5345	39	2.4118	gi|225461332|ref|XP_002284589.1|	61.6	1e-43	PREDICTED: uncharacterized protein LOC100257260 isoform 1 [Vitis vinifera] >gi|359493886|ref|XP_003634686.1| PREDICTED: uncharacterized protein LOC100257260 isoform 2 [Vitis vinifera] >gi|359493888|ref|XP_003634687.1| PREDICTED: uncharacterized protein LOC100257260 isoform 3 [Vitis vinifera]	gi|359493887|ref|XM_003634639.1|	60	4e-06	PREDICTED: Vitis vinifera uncharacterized LOC100257260, transcript variant 3 (LOC100257260), mRNA	--	--	--	--	--	--	--	--	--	--	--	--	--	--	-	-	GO:0009536//plastid
CL10182.Contig1_All	2126	88	1.9757	79	1.9964	100	3.1079	65	2.0724	95	2.0827	74	2.1956	gi|359484440|ref|XP_003633109.1|	641.7	0	PREDICTED: alpha-aminoadipic semialdehyde synthase-like [Vitis vinifera] >gi|297738495|emb|CBI27740.3| unnamed protein product [Vitis vinifera]	gi|356547991|ref|XM_003542340.1|	113	7e-22	PREDICTED: Glycine max alpha-aminoadipic semialdehyde synthase-like (LOC100813294), mRNA	sp|Q9SMZ4|AASS_ARATH	585	4e-167	Alpha-aminoadipic semialdehyde synthase OS=Arabidopsis thaliana GN=LKR/SDH PE=1 SV=1	SPBC3B8.03	270	1e-71	COG1748	Saccharopine dehydrogenase and related proteins	K14157	0	641	vvi:100268037	alpha-aminoadipic semialdehyde synthase [EC:1.5.1.8 1.5.1.9]	GO:0008152//metabolic process	GO:0004753//saccharopine dehydrogenase activity	-
CL10182.Contig2_All	2146	91	2.024	51	1.2768	85	2.6171	69	2.1794	108	2.3457	60	1.7636	gi|359484440|ref|XP_003633109.1|	642.1	0	PREDICTED: alpha-aminoadipic semialdehyde synthase-like [Vitis vinifera] >gi|297738495|emb|CBI27740.3| unnamed protein product [Vitis vinifera]	gi|356547991|ref|XM_003542340.1|	113	7e-22	PREDICTED: Glycine max alpha-aminoadipic semialdehyde synthase-like (LOC100813294), mRNA	sp|Q9SMZ4|AASS_ARATH	585	4e-167	Alpha-aminoadipic semialdehyde synthase OS=Arabidopsis thaliana GN=LKR/SDH PE=1 SV=1	SPBC3B8.03	270	6e-72	COG1748	Saccharopine dehydrogenase and related proteins	K14157	0	642	vvi:100268037	alpha-aminoadipic semialdehyde synthase [EC:1.5.1.8 1.5.1.9]	GO:0008152//metabolic process	GO:0004753//saccharopine dehydrogenase activity	-
CL10182.Contig3_All	665	9	0.646	6	0.4847	7	0.6955	3	0.3058	9	0.6308	15	1.4228	--	--	--	--	--	--	--	--	--	--	--	--	--	--	--	--	--	--	--	--	--	--	-	-	-
CL10182.Contig4_All	1737	73	2.006	60	1.8558	58	2.2063	66	2.5755	91	2.4418	57	2.0699	gi|359484440|ref|XP_003633109.1|	637.9	0	PREDICTED: alpha-aminoadipic semialdehyde synthase-like [Vitis vinifera] >gi|297738495|emb|CBI27740.3| unnamed protein product [Vitis vinifera]	gi|356547991|ref|XM_003542340.1|	113	6e-22	PREDICTED: Glycine max alpha-aminoadipic semialdehyde synthase-like (LOC100813294), mRNA	sp|Q9SMZ4|AASS_ARATH	582	3e-166	Alpha-aminoadipic semialdehyde synthase OS=Arabidopsis thaliana GN=LKR/SDH PE=1 SV=1	SPBC3B8.03	270	4e-72	COG1748	Saccharopine dehydrogenase and related proteins	K14157	0	637	vvi:100268037	alpha-aminoadipic semialdehyde synthase [EC:1.5.1.8 1.5.1.9]	GO:0008152//metabolic process	GO:0004753//saccharopine dehydrogenase activity	-
CL10183.Contig1_All	893	216	11.5454	250	15.0405	264	19.5336	209	15.8639	357	18.6334	117	8.2645	gi|225456963|ref|XP_002281829.1|	246.5	3e-64	PREDICTED: heme-binding protein 2-like [Vitis vinifera]	--	--	--	--	--	--	--	--	--	--	--	--	--	--	--	--	--	--	-	-	-
CL10183.Contig2_All	846	102	5.7549	164	10.4147	150	11.7152	137	10.9766	205	11.2943	54	4.0263	gi|225456963|ref|XP_002281829.1|	243	3e-63	PREDICTED: heme-binding protein 2-like [Vitis vinifera]	--	--	--	--	--	--	--	--	--	--	--	--	--	--	--	--	--	--	-	-	-
CL10184.Contig1_All	219	12	2.6154	1	0.2453	4	1.2068	3	0.9285	2	0.4257	6	1.7282	--	--	--	--	gi|393716289|dbj|AB624033.1|	61.9	2e-07	Camellia sinensis DNA, SSR marker, MSG0330	--	--	--	--	--	--	--	--	--	--	--	--	--	--	-	-	-
CL10185.Contig1_All	303	23	3.6232	19	3.3689	16	3.489	13	2.9082	26	3.9995	13	2.7063	--	--	--	--	--	--	--	--	--	--	--	--	--	--	--	--	--	--	--	--	--	--	-	-	-
CL10185.Contig2_All	1616	404	11.9329	241	8.0122	263	10.7534	286	11.9961	453	13.0657	487	19.0095	gi|326532184|dbj|BAK01468.1|	509.2	7e-143	predicted protein [Hordeum vulgare subsp. vulgare]	gi|334185024|ref|NM_111080.3|	67.9	3e-08	Arabidopsis thaliana LRR receptor-like serine/threonine-protein kinase RPK2 (RPK2) mRNA, complete cds	sp|Q9S7I6|RPK2_ARATH	496	1e-140	LRR receptor-like serine/threonine-protein kinase RPK2 OS=Arabidopsis thaliana GN=RPK2 PE=1 SV=1	lin1934_1	95.9	2e-19	COG0515	Serine/threonine protein kinase	K04733	2e-60	231	smo:SELMODRAFT_159261	interleukin-1 receptor-associated kinase 4 [EC:2.7.11.1]	GO:0006468//protein phosphorylation;GO:0051260//protein homooligomerization;GO:0010073//meristem maintenance;GO:0009808//lignin metabolic process;GO:0010152//pollen maturation	GO:0004674//protein serine/threonine kinase activity;GO:0005524//ATP binding	GO:0016021//integral to membrane;GO:0016023//cytoplasmic membrane-bounded vesicle;GO:0005886//plasma membrane
CL10185.Contig3_All	1632	575	16.8172	389	12.8057	389	15.7492	389	16.1564	630	17.9927	457	17.6636	gi|326532184|dbj|BAK01468.1|	510.4	3e-143	predicted protein [Hordeum vulgare subsp. vulgare]	gi|334185024|ref|NM_111080.3|	67.9	3e-08	Arabidopsis thaliana LRR receptor-like serine/threonine-protein kinase RPK2 (RPK2) mRNA, complete cds	sp|Q9S7I6|RPK2_ARATH	496	2e-140	LRR receptor-like serine/threonine-protein kinase RPK2 OS=Arabidopsis thaliana GN=RPK2 PE=1 SV=1	lin1934_1	95.9	2e-19	COG0515	Serine/threonine protein kinase	K04733	1e-60	232	smo:SELMODRAFT_159261	interleukin-1 receptor-associated kinase 4 [EC:2.7.11.1]	GO:0006468//protein phosphorylation;GO:0051260//protein homooligomerization;GO:0010073//meristem maintenance;GO:0009808//lignin metabolic process;GO:0010152//pollen maturation	GO:0004674//protein serine/threonine kinase activity;GO:0005524//ATP binding	GO:0016021//integral to membrane;GO:0016023//cytoplasmic membrane-bounded vesicle;GO:0005886//plasma membrane
CL10186.Contig1_All	1081	474	20.9295	720	35.7833	638	38.9964	546	34.236	804	34.6662	372	21.707	gi|225434490|ref|XP_002275261.1|	280.8	2e-74	PREDICTED: gamma-interferon-inducible lysosomal thiol reductase isoform 1 [Vitis vinifera]	gi|292728414|dbj|AK336624.1|	61.9	1e-06	Lotus japonicus cDNA, clone: LjFL1-014-CC08, HTC	--	--	--	--	--	--	--	--	--	K08059	2e-68	258	osa:4332535	interferon, gamma-inducible protein 30	-	-	GO:0016023//cytoplasmic membrane-bounded vesicle
CL10186.Contig2_All	1068	531	23.7317	921	46.33	760	47.0188	617	39.1589	1011	44.122	369	21.794	gi|225434490|ref|XP_002275261.1|	282.3	7e-75	PREDICTED: gamma-interferon-inducible lysosomal thiol reductase isoform 1 [Vitis vinifera]	gi|189162536|dbj|AP009759.1|	61.9	1e-06	Lotus japonicus genomic DNA, clone: LjT16E14, TM1915, complete sequence	--	--	--	--	--	--	--	--	--	K08059	1e-68	258	osa:4332535	interferon, gamma-inducible protein 30	-	-	GO:0016023//cytoplasmic membrane-bounded vesicle
CL10187.Contig1_All	1573	128	3.8841	154	5.2598	195	8.191	221	9.5231	194	5.7484	79	3.168	gi|357167724|ref|XP_003581302.1|	542.3	7e-153	PREDICTED: sugar transport protein 5-like [Brachypodium distachyon]	gi|116637426|emb|CT828582.1|	103	5e-19	Oryza sativa (indica cultivar-group) cDNA clone:OSIGCSA026J15, full insert sequence	sp|Q93Y91|STP5_ARATH	497	8e-141	Sugar transport protein 5 OS=Arabidopsis thaliana GN=STP5 PE=2 SV=1	L140856	186	1e-46	COG0477	Permeases of the major facilitator superfamily	K08150	2e-44	178	vvi:100268023	MFS transporter, SP family, solute carrier family 2 (myo-inositol transporter), member 13	GO:0006810//transport	GO:0022891//substrate-specific transmembrane transporter activity	GO:0016020//membrane
CL10188.Contig1_All	551	11	0.9529	8	0.78	11	1.3191	14	1.7222	11	0.9305	7	0.8014	--	--	--	--	--	--	--	--	--	--	--	--	--	--	--	--	--	--	--	--	--	--	-	-	-
CL10188.Contig2_All	1322	98	3.5383	53	2.1539	80	3.9984	61	3.1276	79	2.7853	67	3.1969	gi|218195996|gb|EEC78423.1|	120.9	4e-26	hypothetical protein OsI_18251 [Oryza sativa Indica Group]	--	--	--	--	--	--	--	--	--	--	--	--	--	--	--	--	--	--	-	-	-
CL10189.Contig1_All	626	9	0.6862	28	2.403	7	0.7388	14	1.5159	29	2.1592	16	1.6122	gi|359484277|ref|XP_002278210.2|	65.5	6e-10	PREDICTED: uncharacterized protein LOC100256088 [Vitis vinifera]	--	--	--	--	--	--	--	--	--	--	--	--	--	K03026	6e-09	58.9	ppp:PHYPADRAFT_161188	DNA-directed RNA polymerase III subunit RPC4	-	-	-
CL10189.Contig2_All	962	14	0.6946	85	4.747	43	2.9534	32	2.2547	75	3.6338	10	0.6557	gi|359484277|ref|XP_002278210.2|	164.5	2e-39	PREDICTED: uncharacterized protein LOC100256088 [Vitis vinifera]	--	--	--	--	--	--	--	--	--	--	--	--	--	K03026	9e-35	145	osa:4335691	DNA-directed RNA polymerase III subunit RPC4	-	-	-
CL10189.Contig3_All	988	32	1.546	109	5.9271	30	2.0063	52	3.5675	89	4.1986	23	1.4684	gi|359484277|ref|XP_002278210.2|	147.9	2e-34	PREDICTED: uncharacterized protein LOC100256088 [Vitis vinifera]	--	--	--	--	--	--	--	--	--	--	--	--	--	K03026	2e-31	134	osa:4335691	DNA-directed RNA polymerase III subunit RPC4	-	-	-
CL1019.Contig1_All	938	29	1.4757	10	0.5728	30	2.1132	25	1.8066	19	0.9441	18	1.2105	--	--	--	--	--	--	--	--	--	--	--	--	--	--	--	--	--	--	--	--	--	--	-	-	-
CL10190.Contig1_All	1464	2166	70.6193	1346	49.3944	1307	58.988	1098	50.8367	1619	51.5444	1697	73.1177	gi|255580957|ref|XP_002531297.1|	738.4	0	dtdp-glucose 4-6-dehydratase, putative [Ricinus communis] >gi|223529130|gb|EEF31110.1| dtdp-glucose 4-6-dehydratase, putative [Ricinus communis]	gi|224035478|gb|BT069918.1|	628	1e-177	Zea mays full-length cDNA clone ZM_BFb0319B12 mRNA, complete cds	sp|A3C4S4|GME1_ORYSJ	721	0	GDP-mannose 3,5-epimerase 1 OS=Oryza sativa subsp. japonica GN=GME-1 PE=1 SV=1	all4826	116	9e-26	COG0451	Nucleoside-diphosphate-sugar epimerases	K10046	0	738	rcu:RCOM_0484660	GDP-D-mannose 3', 5'-epimerase [EC:5.1.3.18 5.1.3.-]	GO:0044237//cellular metabolic process	GO:0047918//GDP-mannose 3,5-epimerase activity;GO:0050662//coenzyme binding;GO:0000166//nucleotide binding	-
CL10190.Contig2_All	1403	2200	74.8464	1603	61.3832	1693	79.7313	1462	70.6327	1690	56.1441	1683	75.6673	gi|255580957|ref|XP_002531297.1|	740	0	dtdp-glucose 4-6-dehydratase, putative [Ricinus communis] >gi|223529130|gb|EEF31110.1| dtdp-glucose 4-6-dehydratase, putative [Ricinus communis]	gi|224035478|gb|BT069918.1|	640	0	Zea mays full-length cDNA clone ZM_BFb0319B12 mRNA, complete cds	sp|A3C4S4|GME1_ORYSJ	721	0	GDP-mannose 3,5-epimerase 1 OS=Oryza sativa subsp. japonica GN=GME-1 PE=1 SV=1	sll1213	115	1e-25	COG0451	Nucleoside-diphosphate-sugar epimerases	K10046	0	739	rcu:RCOM_0484660	GDP-D-mannose 3', 5'-epimerase [EC:5.1.3.18 5.1.3.-]	GO:0044237//cellular metabolic process	GO:0047918//GDP-mannose 3,5-epimerase activity;GO:0050662//coenzyme binding;GO:0000166//nucleotide binding	-
CL10190.Contig3_All	1479	2152	69.4512	1421	51.6178	1228	54.8605	973	44.5924	1683	53.0385	1770	75.4896	gi|255580957|ref|XP_002531297.1|	736.5	0	dtdp-glucose 4-6-dehydratase, putative [Ricinus communis] >gi|223529130|gb|EEF31110.1| dtdp-glucose 4-6-dehydratase, putative [Ricinus communis]	gi|224035478|gb|BT069918.1|	640	0	Zea mays full-length cDNA clone ZM_BFb0319B12 mRNA, complete cds	sp|A3C4S4|GME1_ORYSJ	721	0	GDP-mannose 3,5-epimerase 1 OS=Oryza sativa subsp. japonica GN=GME-1 PE=1 SV=1	all4826	116	9e-26	COG0451	Nucleoside-diphosphate-sugar epimerases	K10046	0	736	rcu:RCOM_0484660	GDP-D-mannose 3', 5'-epimerase [EC:5.1.3.18 5.1.3.-]	GO:0044237//cellular metabolic process	GO:0047918//GDP-mannose 3,5-epimerase activity;GO:0050662//coenzyme binding;GO:0000166//nucleotide binding	-
CL10191.Contig1_All	1828	11072	289.105	6274	184.392	6637	239.897	7187	266.494	8951	228.229	11459	395.414	gi|225433506|ref|XP_002266154.1|	921	0	PREDICTED: adenosylhomocysteinase isoform 1 [Vitis vinifera] >gi|147783188|emb|CAN64242.1| hypothetical protein VITISV_022595 [Vitis vinifera]	gi|68655455|emb|AM039897.1|	1039	0	Hordeum vulgare mRNA for S-adenosyl-L-homocysteine hydrolase (ahh1 gene)	sp|P93253|SAHH_MESCR	909	0	Adenosylhomocysteinase OS=Mesembryanthemum crystallinum GN=SAHH PE=2 SV=1	Rv3248c	586	4e-167	COG0499	S-adenosylhomocysteine hydrolase	K01251	0	920	vvi:100253872	adenosylhomocysteinase [EC:3.3.1.1]	GO:0006730//one-carbon metabolic process;GO:0016441//posttranscriptional gene silencing;GO:0006346//methylation-dependent chromatin silencing	GO:0005507//copper ion binding;GO:0004013//adenosylhomocysteinase activity	GO:0005773//vacuole;GO:0005886//plasma membrane
CL10191.Contig2_All	1843	12641	327.387	8191	238.773	8696	311.762	9094	334.461	10719	271.084	11724	401.266	gi|225433506|ref|XP_002266154.1|	921	0	PREDICTED: adenosylhomocysteinase isoform 1 [Vitis vinifera] >gi|147783188|emb|CAN64242.1| hypothetical protein VITISV_022595 [Vitis vinifera]	gi|68655455|emb|AM039897.1|	1039	0	Hordeum vulgare mRNA for S-adenosyl-L-homocysteine hydrolase (ahh1 gene)	sp|P93253|SAHH_MESCR	909	0	Adenosylhomocysteinase OS=Mesembryanthemum crystallinum GN=SAHH PE=2 SV=1	Rv3248c	586	4e-167	COG0499	S-adenosylhomocysteine hydrolase	K01251	0	920	vvi:100253872	adenosylhomocysteinase [EC:3.3.1.1]	GO:0006730//one-carbon metabolic process;GO:0016441//posttranscriptional gene silencing;GO:0006346//methylation-dependent chromatin silencing	GO:0005507//copper ion binding;GO:0004013//adenosylhomocysteinase activity	GO:0005773//vacuole;GO:0005886//plasma membrane
CL10193.Contig1_All	718	10	0.6648	0	0	27	2.4847	10	0.944	16	1.0387	6	0.5271	gi|147832920|emb|CAN70670.1|	37.4	5e-12	hypothetical protein VITISV_037507 [Vitis vinifera]	--	--	--	--	--	--	--	--	--	--	--	--	--	--	--	--	--	--	-	-	-
CL10193.Contig2_All	495	11	1.0607	4	0.4341	9	1.2013	16	2.1909	9	0.8474	7	0.892	gi|224055871|ref|XP_002298693.1|	69.3	2e-11	predicted protein [Populus trichocarpa] >gi|222845951|gb|EEE83498.1| predicted protein [Populus trichocarpa]	--	--	--	--	--	--	--	--	--	--	--	--	--	--	--	--	--	--	-	-	-
CL10194.Contig1_All	535	238	21.2339	509	51.1137	184	22.7245	237	30.0269	518	45.1286	152	17.9214	gi|42565418|gb|AAS20982.1|	156.4	1e-37	unknown [Hyacinthus orientalis]	gi|42565425|gb|AY389729.1|	119	3e-24	Hyacinthus orientalis At1g67350-like protein mRNA, complete cds	--	--	--	--	--	--	--	--	--	--	--	--	--	--	GO:0006511//ubiquitin-dependent protein catabolic process;GO:0051788//response to misfolded protein;GO:0080129//proteasome core complex assembly;GO:0009853//photorespiration	-	GO:0005747//mitochondrial respiratory chain complex I;GO:0005634//nucleus
CL10194.Contig2_All	574	276	22.9511	556	52.0399	212	24.4036	226	26.6878	625	50.7509	169	18.5719	gi|42565418|gb|AAS20982.1|	156.8	1e-37	unknown [Hyacinthus orientalis]	gi|42565425|gb|AY389729.1|	119	3e-24	Hyacinthus orientalis At1g67350-like protein mRNA, complete cds	--	--	--	--	--	--	--	--	--	--	--	--	--	--	GO:0006511//ubiquitin-dependent protein catabolic process;GO:0051788//response to misfolded protein;GO:0080129//proteasome core complex assembly;GO:0009853//photorespiration	-	GO:0005747//mitochondrial respiratory chain complex I;GO:0005634//nucleus
CL10195.Contig1_All	807	59	3.4897	118	7.8556	80	6.5501	83	6.9714	116	6.6998	38	2.9702	gi|225434357|ref|XP_002276629.1|	91.3	1e-17	PREDICTED: uncharacterized protein LOC100248417 [Vitis vinifera]	gi|297810214|ref|XM_002872945.1|	65.9	6e-08	Arabidopsis lyrata subsp. lyrata hypothetical protein, mRNA	--	--	--	--	--	--	--	--	--	--	--	--	--	--	GO:0051510//regulation of unidimensional cell growth;GO:0045892//negative regulation of transcription, DNA-dependent	GO:0003677//DNA binding;GO:0005515//protein binding	GO:0005856//cytoskeleton;GO:0005730//nucleolus
CL10196.Contig1_All	678	50	3.52	66	5.2298	45	4.3854	47	4.6988	49	3.3685	52	4.8379	gi|222616969|gb|EEE53101.1|	84.7	1e-15	hypothetical protein OsJ_35873 [Oryza sativa Japonica Group]	--	--	--	--	--	--	--	--	--	--	--	--	--	--	--	--	--	--	-	-	-
CL10196.Contig2_All	671	46	3.2722	47	3.7631	16	1.5755	20	2.0203	44	3.0564	39	3.6663	gi|222616969|gb|EEE53101.1|	78.2	1e-13	hypothetical protein OsJ_35873 [Oryza sativa Japonica Group]	--	--	--	--	--	--	--	--	--	--	--	--	--	--	--	--	--	--	-	-	-
CL10196.Contig3_All	234	5	1.0199	1	0.2296	4	1.1295	3	0.869	3	0.5976	5	1.3478	--	--	--	--	--	--	--	--	--	--	--	--	--	--	--	--	--	--	--	--	--	--	-	-	-
CL10197.Contig1_All	227	26	5.4671	16	3.7868	28	8.1501	9	2.6874	17	3.4906	8	2.223	--	--	--	--	--	--	--	--	--	--	--	--	--	--	--	--	--	--	--	--	--	--	-	-	-
CL10197.Contig2_All	1492	387	12.3808	360	12.963	329	14.5699	366	16.6276	352	10.9964	222	9.3857	gi|242066634|ref|XP_002454606.1|	217.6	3e-55	hypothetical protein SORBIDRAFT_04g034210 [Sorghum bicolor] >gi|241934437|gb|EES07582.1| hypothetical protein SORBIDRAFT_04g034210 [Sorghum bicolor]	gi|293336050|ref|NM_001176040.1|	61.9	2e-06	Zea mays uncharacterized LOC100383385 (LOC100383385), mRNA >gi|224029794|gb|BT067076.1| Zea mays full-length cDNA clone ZM_BFb0178I02 mRNA, complete cds	sp|P93788|REMO_SOLTU	53.5	3e-07	Remorin OS=Solanum tuberosum PE=1 SV=1	--	--	--	--	--	K08818	2e-12	72.4	vvi:100246062	cell division cycle 2-like [EC:2.7.11.22]	-	-	-
CL10198.Contig1_All	1191	36	1.4428	88	3.9696	20	1.1096	30	1.7074	67	2.622	27	1.43	gi|255540619|ref|XP_002511374.1|	386.7	3e-106	nucleotide binding protein, putative [Ricinus communis] >gi|223550489|gb|EEF51976.1| nucleotide binding protein, putative [Ricinus communis]	--	--	--	--	sp|Q9FPQ6|GP1_CHLRE	68.2	9e-12	Vegetative cell wall protein gp1 OS=Chlamydomonas reinhardtii GN=GP1 PE=2 SV=1	mll2069	53.9	5e-07	COG2319	FOG: WD40 repeat	K13341	6e-11	67	pop:POPTR_555672	peroxin-7	-	GO:0000166//nucleotide binding	GO:0080008//Cul4-RING ubiquitin ligase complex;GO:0005634//nucleus
CL10198.Contig2_All	1192	32	1.2814	65	2.9296	26	1.4412	21	1.1942	66	2.5807	37	1.958	gi|255540619|ref|XP_002511374.1|	382.9	5e-105	nucleotide binding protein, putative [Ricinus communis] >gi|223550489|gb|EEF51976.1| nucleotide binding protein, putative [Ricinus communis]	--	--	--	--	sp|Q9FPQ6|GP1_CHLRE	74.3	1e-13	Vegetative cell wall protein gp1 OS=Chlamydomonas reinhardtii GN=GP1 PE=2 SV=1	mll2069	56.2	1e-07	COG2319	FOG: WD40 repeat	K13341	7e-12	70.1	pop:POPTR_555672	peroxin-7	-	GO:0000166//nucleotide binding	GO:0080008//Cul4-RING ubiquitin ligase complex;GO:0005634//nucleus
CL10199.Contig1_All	939	22	1.1183	60	3.4329	9	0.6333	6	0.4331	48	2.3826	18	1.2092	gi|225448253|ref|XP_002268888.1|	335.9	5e-91	PREDICTED: outer envelope protein 64, mitochondrial [Vitis vinifera] >gi|296086830|emb|CBI32979.3| unnamed protein product [Vitis vinifera]	gi|224054323|ref|XM_002298167.1|	111	1e-21	Populus trichocarpa amidase family protein (AMI5), mRNA	sp|F4KCL7|OE64M_ARATH	301	4e-82	Outer envelope protein 64, mitochondrial OS=Arabidopsis thaliana GN=OM64 PE=1 SV=1	SPAC17G6.19c	70.5	4e-12	COG0457	FOG: TPR repeat	K09553	3e-14	77.4	cme:CMR299C	stress-induced-phosphoprotein 1	GO:0006862//nucleotide transport;GO:0006944//cellular membrane fusion;GO:0010363//regulation of plant-type hypersensitive response;GO:0015802//basic amino acid transport;GO:0006612//protein targeting to membrane;GO:0043069//negative regulation of programmed cell death;GO:0043090//amino acid import;GO:0015696//ammonium transport;GO:0006820//anion transport;GO:0006888//ER to Golgi vesicle-mediated …	GO:0004040//amidase activity;GO:0016884//carbon-nitrogen ligase activity, with glutamine as amido-N-donor	GO:0031359//integral to chloroplast outer membrane;GO:0005739//mitochondrion
CL10199.Contig2_All	2135	176	3.9348	159	4.001	65	2.0116	54	1.7144	314	6.855	89	2.6295	gi|225448253|ref|XP_002268888.1|	741.9	0	PREDICTED: outer envelope protein 64, mitochondrial [Vitis vinifera] >gi|296086830|emb|CBI32979.3| unnamed protein product [Vitis vinifera]	gi|224054323|ref|XM_002298167.1|	91.7	3e-15	Populus trichocarpa amidase family protein (AMI5), mRNA	sp|F4KCL7|OE64M_ARATH	681	0	Outer envelope protein 64, mitochondrial OS=Arabidopsis thaliana GN=OM64 PE=1 SV=1	BMEII1134	166	1e-40	COG0154	Asp-tRNAAsn/Glu-tRNAGln amidotransferase A subunit and related amidases	K02433	1e-20	100	cme:CMM318C	aspartyl-tRNA(Asn)/glutamyl-tRNA (Gln) amidotransferase subunit A [EC:6.3.5.6 6.3.5.7]	GO:0006862//nucleotide transport;GO:0006944//cellular membrane fusion;GO:0010363//regulation of plant-type hypersensitive response;GO:0015802//basic amino acid transport;GO:0006612//protein targeting to membrane;GO:0043069//negative regulation of programmed cell death;GO:0043090//amino acid import;GO:0015696//ammonium transport;GO:0006820//anion transport;GO:0006888//ER to Golgi vesicle-mediated …	GO:0004040//amidase activity	GO:0031359//integral to chloroplast outer membrane;GO:0005739//mitochondrion
CL102.Contig1_All	2025	444	10.4656	341	9.047	490	15.9882	570	19.0795	347	7.9869	244	7.6006	gi|225458958|ref|XP_002285550.1|	473.4	5e-132	PREDICTED: inositol-tetrakisphosphate 1-kinase 2 [Vitis vinifera]	gi|242383141|emb|FP097338.1|	212	1e-51	Phyllostachys edulis cDNA clone: bphyst005m07, full insert sequence	sp|Q9SUG3|ITPK2_ARATH	439	2e-123	Inositol-tetrakisphosphate 1-kinase 2 OS=Arabidopsis thaliana GN=ITPK2 PE=2 SV=2	SPAC607.03c	197	6e-50	COG1358	Ribosomal protein HS6-type (S12/L30/L7a)	K00913	5e-133	473	vvi:100267838	inositol-1,3,4-trisphosphate 5/6-kinase / inositol-tetrakisphosphate 1-kinase [EC:2.7.1.159 2.7.1.134]	GO:0009611//response to wounding;GO:0016310//phosphorylation;GO:0032957//inositol trisphosphate metabolic process	GO:0052726//inositol-1,3,4-trisphosphate 5-kinase activity;GO:0047325//inositol tetrakisphosphate 1-kinase activity;GO:0005524//ATP binding;GO:0000287//magnesium ion binding;GO:0052725//inositol-1,3,4-trisphosphate 6-kinase activity	GO:0005737//cytoplasm;GO:0005634//nucleus
CL102.Contig2_All	2151	242	5.3701	129	3.222	215	6.6043	216	6.8066	130	2.8169	225	6.5982	gi|225458958|ref|XP_002285550.1|	476.9	5e-133	PREDICTED: inositol-tetrakisphosphate 1-kinase 2 [Vitis vinifera]	gi|242383141|emb|FP097338.1|	212	1e-51	Phyllostachys edulis cDNA clone: bphyst005m07, full insert sequence	sp|Q9SUG3|ITPK2_ARATH	440	1e-123	Inositol-tetrakisphosphate 1-kinase 2 OS=Arabidopsis thaliana GN=ITPK2 PE=2 SV=2	SPAC607.03c	197	6e-50	COG1358	Ribosomal protein HS6-type (S12/L30/L7a)	K00913	5e-134	476	vvi:100267838	inositol-1,3,4-trisphosphate 5/6-kinase / inositol-tetrakisphosphate 1-kinase [EC:2.7.1.159 2.7.1.134]	GO:0009611//response to wounding;GO:0016310//phosphorylation;GO:0032957//inositol trisphosphate metabolic process	GO:0052726//inositol-1,3,4-trisphosphate 5-kinase activity;GO:0047325//inositol tetrakisphosphate 1-kinase activity;GO:0005524//ATP binding;GO:0000287//magnesium ion binding;GO:0052725//inositol-1,3,4-trisphosphate 6-kinase activity	GO:0005737//cytoplasm;GO:0005634//nucleus
CL102.Contig3_All	2199	230	4.9924	120	2.9318	126	3.7859	134	4.1304	133	2.819	216	6.196	gi|225458958|ref|XP_002285550.1|	458.8	1e-127	PREDICTED: inositol-tetrakisphosphate 1-kinase 2 [Vitis vinifera]	gi|242383141|emb|FP097338.1|	212	1e-51	Phyllostachys edulis cDNA clone: bphyst005m07, full insert sequence	sp|Q9SUG3|ITPK2_ARATH	423	2e-118	Inositol-tetrakisphosphate 1-kinase 2 OS=Arabidopsis thaliana GN=ITPK2 PE=2 SV=2	SPAC607.03c	197	6e-50	COG1358	Ribosomal protein HS6-type (S12/L30/L7a)	K00913	1e-128	458	vvi:100267838	inositol-1,3,4-trisphosphate 5/6-kinase / inositol-tetrakisphosphate 1-kinase [EC:2.7.1.159 2.7.1.134]	GO:0009753//response to jasmonic acid stimulus;GO:0009620//response to fungus;GO:0009611//response to wounding;GO:0009695//jasmonic acid biosynthetic process	GO:0051766//inositol trisphosphate kinase activity;GO:0046872//metal ion binding	GO:0005737//cytoplasm;GO:0005634//nucleus
CL102.Contig4_All	2282	163	3.4094	118	2.778	97	2.8086	99	2.9406	92	1.8791	205	5.6666	gi|225458958|ref|XP_002285550.1|	96.7	2e-122	PREDICTED: inositol-tetrakisphosphate 1-kinase 2 [Vitis vinifera]	gi|242383141|emb|FP097338.1|	212	1e-51	Phyllostachys edulis cDNA clone: bphyst005m07, full insert sequence	sp|Q9SUG3|ITPK2_ARATH	337	2e-113	Inositol-tetrakisphosphate 1-kinase 2 OS=Arabidopsis thaliana GN=ITPK2 PE=2 SV=2	SPAC607.03c	197	7e-50	COG1358	Ribosomal protein HS6-type (S12/L30/L7a)	K00913	2e-123	367	vvi:100267838	inositol-1,3,4-trisphosphate 5/6-kinase / inositol-tetrakisphosphate 1-kinase [EC:2.7.1.159 2.7.1.134]	GO:0009753//response to jasmonic acid stimulus;GO:0009620//response to fungus;GO:0009611//response to wounding;GO:0009695//jasmonic acid biosynthetic process	GO:0051766//inositol trisphosphate kinase activity;GO:0046872//metal ion binding	GO:0005737//cytoplasm;GO:0005634//nucleus
CL102.Contig5_All	2174	182	3.9959	115	2.8419	131	3.9815	167	5.2068	125	2.6799	217	6.2963	gi|225458958|ref|XP_002285550.1|	96.7	8e-128	PREDICTED: inositol-tetrakisphosphate 1-kinase 2 [Vitis vinifera]	gi|242383141|emb|FP097338.1|	212	1e-51	Phyllostachys edulis cDNA clone: bphyst005m07, full insert sequence	sp|Q9SUG3|ITPK2_ARATH	354	1e-118	Inositol-tetrakisphosphate 1-kinase 2 OS=Arabidopsis thaliana GN=ITPK2 PE=2 SV=2	SPAC607.03c	197	6e-50	COG1358	Ribosomal protein HS6-type (S12/L30/L7a)	K00913	7e-129	385	vvi:100267838	inositol-1,3,4-trisphosphate 5/6-kinase / inositol-tetrakisphosphate 1-kinase [EC:2.7.1.159 2.7.1.134]	GO:0009753//response to jasmonic acid stimulus;GO:0009620//response to fungus;GO:0009611//response to wounding;GO:0009695//jasmonic acid biosynthetic process;GO:0016310//phosphorylation;GO:0032957//inositol trisphosphate metabolic process	GO:0052726//inositol-1,3,4-trisphosphate 5-kinase activity;GO:0005524//ATP binding;GO:0000287//magnesium ion binding;GO:0047325//inositol tetrakisphosphate 1-kinase activity;GO:0052725//inositol-1,3,4-trisphosphate 6-kinase activity	GO:0005737//cytoplasm;GO:0005634//nucleus
CL102.Contig6_All	1140	57	2.3866	56	2.6391	25	1.449	26	1.5459	46	1.8807	59	3.2646	gi|225449319|ref|XP_002281586.1|	229.9	5e-59	PREDICTED: NHP2-like protein 1-like [Vitis vinifera]	gi|242383141|emb|FP097338.1|	212	6e-52	Phyllostachys edulis cDNA clone: bphyst005m07, full insert sequence	sp|Q9SUG3|ITPK2_ARATH	89.4	4e-18	Inositol-tetrakisphosphate 1-kinase 2 OS=Arabidopsis thaliana GN=ITPK2 PE=2 SV=2	SPAC607.03c	187	2e-47	COG1358	Ribosomal protein HS6-type (S12/L30/L7a)	K12845	5e-60	229	vvi:100241010	U4/U6 small nuclear ribonucleoprotein SNU13	GO:0042254//ribosome biogenesis	GO:0003723//RNA binding	GO:0005730//nucleolus;GO:0005840//ribosome
CL102.Contig7_All	2134	273	6.1062	105	2.6434	218	6.7498	235	7.4643	128	2.7957	224	6.6212	gi|225458958|ref|XP_002285550.1|	476.9	5e-133	PREDICTED: inositol-tetrakisphosphate 1-kinase 2 [Vitis vinifera]	gi|242383141|emb|FP097338.1|	212	1e-51	Phyllostachys edulis cDNA clone: bphyst005m07, full insert sequence	sp|Q9SUG3|ITPK2_ARATH	440	1e-123	Inositol-tetrakisphosphate 1-kinase 2 OS=Arabidopsis thaliana GN=ITPK2 PE=2 SV=2	SPAC607.03c	187	5e-47	COG1358	Ribosomal protein HS6-type (S12/L30/L7a)	K00913	5e-134	476	vvi:100267838	inositol-1,3,4-trisphosphate 5/6-kinase / inositol-tetrakisphosphate 1-kinase [EC:2.7.1.159 2.7.1.134]	GO:0009611//response to wounding;GO:0016310//phosphorylation;GO:0032957//inositol trisphosphate metabolic process	GO:0052726//inositol-1,3,4-trisphosphate 5-kinase activity;GO:0047325//inositol tetrakisphosphate 1-kinase activity;GO:0005524//ATP binding;GO:0000287//magnesium ion binding;GO:0052725//inositol-1,3,4-trisphosphate 6-kinase activity	GO:0005737//cytoplasm;GO:0005634//nucleus
CL1020.Contig1_All	609	200	15.6754	227	20.0254	80	8.6796	125	13.9126	286	21.8889	192	19.8868	gi|353441194|gb|AEQ94181.1|	231.9	4e-60	ubiquitin ligase SINAT3 [Elaeis guineensis]	gi|223942690|gb|BT060732.1|	159	4e-36	Zea mays full-length cDNA clone ZM_BFb0040J13 mRNA, complete cds	sp|Q8S3N1|SINA5_ARATH	223	6e-59	E3 ubiquitin-protein ligase SINAT5 OS=Arabidopsis thaliana GN=SINAT5 PE=1 SV=2	--	--	--	--	--	K04506	8e-61	231	pop:POPTR_823211	E3 ubiquitin-protein ligase SIAH1 [EC:6.3.2.19]	GO:0007275//multicellular organismal development;GO:0016567//protein ubiquitination;GO:0006511//ubiquitin-dependent protein catabolic process	GO:0004842//ubiquitin-protein ligase activity;GO:0008270//zinc ion binding	GO:0005634//nucleus;GO:0005739//mitochondrion
CL1020.Contig2_All	1448	961	31.6782	829	30.7581	633	28.8845	652	30.5207	1090	35.086	568	24.7435	gi|379055945|emb|CCG06554.1|	567.8	1e-160	E3 ubiquitin ligase [Lotus japonicus]	gi|226495190|ref|NM_001152699.1|	190	3e-45	Zea mays uncharacterized LOC100279741 (LOC100279741), mRNA >gi|219886054|gb|BT054795.1| Zea mays full-length cDNA clone ZM_BFb0055G15 mRNA, complete cds	sp|Q84JL3|SINA3_ARATH	548	4e-156	E3 ubiquitin-protein ligase SINAT3 OS=Arabidopsis thaliana GN=SINAT3 PE=2 SV=1	--	--	--	--	--	K04506	6e-159	558	pop:POPTR_823211	E3 ubiquitin-protein ligase SIAH1 [EC:6.3.2.19]	GO:0007275//multicellular organismal development;GO:0016567//protein ubiquitination;GO:0006511//ubiquitin-dependent protein catabolic process	GO:0004842//ubiquitin-protein ligase activity;GO:0008270//zinc ion binding	GO:0005634//nucleus;GO:0005739//mitochondrion
CL1020.Contig3_All	1459	537	17.5681	437	16.0916	410	18.5677	417	19.373	551	17.6024	348	15.0455	gi|379055945|emb|CCG06554.1|	576.2	4e-163	E3 ubiquitin ligase [Lotus japonicus]	gi|195656662|gb|EU975681.1|	198	1e-47	Zea mays clone 496577 ubiquitin ligase SINAT3 mRNA, complete cds	sp|Q84JL3|SINA3_ARATH	550	8e-157	E3 ubiquitin-protein ligase SINAT3 OS=Arabidopsis thaliana GN=SINAT3 PE=2 SV=1	--	--	--	--	--	K04506	8e-162	568	gmx:100810573	E3 ubiquitin-protein ligase SIAH1 [EC:6.3.2.19]	GO:0007275//multicellular organismal development;GO:0016567//protein ubiquitination;GO:0006511//ubiquitin-dependent protein catabolic process	GO:0004842//ubiquitin-protein ligase activity;GO:0008270//zinc ion binding	GO:0005634//nucleus;GO:0005739//mitochondrion
CL10200.Contig1_All	904	211	11.1409	313	18.6016	283	20.6846	343	25.7183	278	14.3335	206	14.3741	gi|225466121|ref|XP_002267934.1|	348.2	9e-95	PREDICTED: peroxisomal membrane protein 11-4 [Vitis vinifera] >gi|296084211|emb|CBI24599.3| unnamed protein product [Vitis vinifera]	gi|156764250|dbj|AK287635.1|	129	5e-27	Oryza sativa Japonica Group cDNA, clone: J065076D16, full insert sequence	sp|Q9STY0|PX11B_ARATH	332	2e-91	Peroxisomal membrane protein 11B OS=Arabidopsis thaliana GN=PEX11B PE=1 SV=1	XF1267	58.2	2e-08	COG5297	Cellobiohydrolase A (1,4-beta-cellobiosidase A)	K11323	1e-10	65.1	vcn:VOLCADRAFT_121342	histone arginine demethylase JMJD6 [EC:1.14.11.-]	GO:0016559//peroxisome fission;GO:0006098//pentose-phosphate shunt	GO:0042802//identical protein binding	GO:0005779//integral to peroxisomal membrane
CL10200.Contig2_All	943	314	15.8937	472	26.8908	427	29.9189	489	35.149	380	18.7822	232	15.5188	gi|225466121|ref|XP_002267934.1|	348.2	9e-95	PREDICTED: peroxisomal membrane protein 11-4 [Vitis vinifera] >gi|296084211|emb|CBI24599.3| unnamed protein product [Vitis vinifera]	gi|156764250|dbj|AK287635.1|	129	5e-27	Oryza sativa Japonica Group cDNA, clone: J065076D16, full insert sequence	sp|Q9STY0|PX11B_ARATH	332	2e-91	Peroxisomal membrane protein 11B OS=Arabidopsis thaliana GN=PEX11B PE=1 SV=1	XF1267	58.2	2e-08	COG5297	Cellobiohydrolase A (1,4-beta-cellobiosidase A)	K11323	2e-10	65.1	vcn:VOLCADRAFT_121342	histone arginine demethylase JMJD6 [EC:1.14.11.-]	GO:0016559//peroxisome fission;GO:0006098//pentose-phosphate shunt	GO:0042802//identical protein binding	GO:0005779//integral to peroxisomal membrane
CL10201.Contig1_All	281	16	2.7178	28	5.3533	20	4.7028	17	4.1007	28	4.6444	10	2.2448	--	--	--	--	--	--	--	--	--	--	--	--	--	--	--	--	--	--	--	--	--	--	-	-	-
CL10201.Contig2_All	1959	767	18.6882	784	21.5008	613	20.6755	555	19.2032	1027	24.435	543	17.4843	gi|225451999|ref|XP_002283510.1|	990.3	0	PREDICTED: T-complex protein 1 subunit zeta [Vitis vinifera] >gi|296087296|emb|CBI33670.3| unnamed protein product [Vitis vinifera]	gi|225451998|ref|XM_002283474.1|	618	1e-174	PREDICTED: Vitis vinifera T-complex protein 1 subunit zeta-like (LOC100249757), mRNA	sp|Q9LKI7|TCPG_THAWE	226	5e-59	T-complex protein 1 subunit gamma OS=Thalassiosira weissflogii PE=2 SV=1	YDR188w	560	2e-159	COG0459	Chaperonin GroEL (HSP60 family)	K09498	0	990	vvi:100249757	T-complex protein 1 subunit zeta	GO:0010498//proteasomal protein catabolic process;GO:0006457//protein folding;GO:0007010//cytoskeleton organization;GO:0042545//cell wall modification;GO:0006094//gluconeogenesis;GO:0010043//response to zinc ion;GO:0009664//plant-type cell wall organization;GO:0046686//response to cadmium ion	GO:0005524//ATP binding;GO:0051082//unfolded protein binding	GO:0005829//cytosol;GO:0016020//membrane
CL10201.Contig3_All	1859	724	18.5894	667	19.2761	516	18.34	431	15.715	853	21.3868	525	17.814	gi|225451999|ref|XP_002283510.1|	990.3	0	PREDICTED: T-complex protein 1 subunit zeta [Vitis vinifera] >gi|296087296|emb|CBI33670.3| unnamed protein product [Vitis vinifera]	gi|225451998|ref|XM_002283474.1|	603	1e-169	PREDICTED: Vitis vinifera T-complex protein 1 subunit zeta-like (LOC100249757), mRNA	sp|Q9LKI7|TCPG_THAWE	226	4e-59	T-complex protein 1 subunit gamma OS=Thalassiosira weissflogii PE=2 SV=1	YDR188w	560	2e-159	COG0459	Chaperonin GroEL (HSP60 family)	K09498	0	990	vvi:100249757	T-complex protein 1 subunit zeta	GO:0010498//proteasomal protein catabolic process;GO:0006457//protein folding;GO:0007010//cytoskeleton organization;GO:0042545//cell wall modification;GO:0006094//gluconeogenesis;GO:0010043//response to zinc ion;GO:0009664//plant-type cell wall organization;GO:0046686//response to cadmium ion	GO:0005524//ATP binding;GO:0051082//unfolded protein binding	GO:0005829//cytosol;GO:0016020//membrane
CL10202.Contig1_All	595	948	76.0496	1939	175.079	685	76.0682	736	83.845	1389	108.808	501	53.1132	gi|297597558|ref|NP_001044153.2|	140.2	1e-32	Os01g0732100 [Oryza sativa Japonica Group] >gi|255673655|dbj|BAF06067.2| Os01g0732100 [Oryza sativa Japonica Group]	gi|347660671|gb|BT131024.1|	123	2e-25	Oryza sativa clone RRlibC00846 mRNA sequence	--	--	--	--	--	--	--	--	--	--	--	--	--	--	GO:0009853//photorespiration	-	GO:0016023//cytoplasmic membrane-bounded vesicle;GO:0005747//mitochondrial respiratory chain complex I
CL10203.Contig1_All	1193	1826	73.0577	1735	78.1326	1199	66.4061	1267	71.9867	1812	70.7935	1627	86.0259	gi|359496589|ref|XP_003635272.1|	369.8	4e-101	PREDICTED: clathrin light chain 1-like [Vitis vinifera]	gi|225312763|dbj|AK320106.1|	63.9	3e-07	Solanum lycopersicum cDNA, clone: LEFL1005AE09, HTC in leaf	sp|Q5Z402|CLC2_ORYSJ	311	4e-85	Clathrin light chain 2 OS=Oryza sativa subsp. japonica GN=Os06g0731800 PE=2 SV=1	--	--	--	--	--	--	--	--	--	--	GO:0006810//transport	-	GO:0012505//endomembrane system;GO:0005886//plasma membrane;GO:0030118//clathrin coat
CL10203.Contig2_All	1220	1616	63.2248	1555	68.4769	1018	55.1337	1013	56.2815	1628	62.1971	1570	81.1749	gi|359496589|ref|XP_003635272.1|	378.6	9e-104	PREDICTED: clathrin light chain 1-like [Vitis vinifera]	gi|225312763|dbj|AK320106.1|	63.9	3e-07	Solanum lycopersicum cDNA, clone: LEFL1005AE09, HTC in leaf	sp|Q5Z402|CLC2_ORYSJ	310	8e-85	Clathrin light chain 2 OS=Oryza sativa subsp. japonica GN=Os06g0731800 PE=2 SV=1	--	--	--	--	--	--	--	--	--	--	-	-	GO:0044464//cell part;GO:0016020//membrane
CL10203.Contig3_All	1265	2321	87.5771	2299	97.6387	1521	79.4453	1565	83.8571	2324	85.629	1915	95.4905	gi|359496589|ref|XP_003635272.1|	369.8	4e-101	PREDICTED: clathrin light chain 1-like [Vitis vinifera]	gi|225312763|dbj|AK320106.1|	63.9	4e-07	Solanum lycopersicum cDNA, clone: LEFL1005AE09, HTC in leaf	sp|Q5Z402|CLC2_ORYSJ	310	9e-85	Clathrin light chain 2 OS=Oryza sativa subsp. japonica GN=Os06g0731800 PE=2 SV=1	--	--	--	--	--	--	--	--	--	--	GO:0006810//transport	-	GO:0012505//endomembrane system;GO:0005886//plasma membrane;GO:0030118//clathrin coat
CL10204.Contig1_All	1671	389	11.1117	208	6.6874	84	3.3215	86	3.4885	265	7.3917	357	13.4764	gi|225456303|ref|XP_002279981.1|	557.8	1e-157	PREDICTED: cytochrome P450 94A1-like [Vitis vinifera]	gi|356494938|ref|XM_003516290.1|	97.6	3e-17	PREDICTED: Glycine max cytochrome P450 94A2-like (LOC100810294), mRNA	sp|O81117|C94A1_VICSA	405	5e-113	Cytochrome P450 94A1 OS=Vicia sativa GN=CYP94A1 PE=2 SV=2	VNG0422G	134	6e-31	COG2124	Cytochrome P450	K13407	8e-118	422	vvi:100259592	cytochrome P450, family 94, subfamily A, polypeptide 1 (fatty acid omega-hydroxylase) [EC:1.14.-.-]	GO:0009753//response to jasmonic acid stimulus;GO:0009620//response to fungus;GO:0009611//response to wounding;GO:0010154//fruit development;GO:0009695//jasmonic acid biosynthetic process;GO:0048480//stigma development;GO:0010200//response to chitin;GO:0009555//pollen development;GO:0002213//defense response to insect;GO:0048653//anther development	GO:0046872//metal ion binding;GO:0016705//oxidoreductase activity, acting on paired donors, with incorporation or reduction of molecular oxygen;GO:0019825//oxygen binding;GO:0052694//jasmonoyl-isoleucine-12-hydroxylase activity	GO:0016023//cytoplasmic membrane-bounded vesicle;GO:0005576//extracellular region;GO:0009507//chloroplast
CL10204.Contig2_All	1644	549	15.9396	216	7.0587	108	4.3406	104	4.2879	293	8.3069	414	15.8848	gi|225456303|ref|XP_002279981.1|	558.1	1e-157	PREDICTED: cytochrome P450 94A1-like [Vitis vinifera]	gi|356494938|ref|XM_003516290.1|	97.6	3e-17	PREDICTED: Glycine max cytochrome P450 94A2-like (LOC100810294), mRNA	sp|O81117|C94A1_VICSA	406	2e-113	Cytochrome P450 94A1 OS=Vicia sativa GN=CYP94A1 PE=2 SV=2	VNG0422G	132	2e-30	COG2124	Cytochrome P450	K13407	4e-118	423	vvi:100259592	cytochrome P450, family 94, subfamily A, polypeptide 1 (fatty acid omega-hydroxylase) [EC:1.14.-.-]	GO:0009753//response to jasmonic acid stimulus;GO:0009620//response to fungus;GO:0009611//response to wounding;GO:0010154//fruit development;GO:0009695//jasmonic acid biosynthetic process;GO:0048480//stigma development;GO:0010200//response to chitin;GO:0009555//pollen development;GO:0002213//defense response to insect;GO:0048653//anther development	GO:0046872//metal ion binding;GO:0016705//oxidoreductase activity, acting on paired donors, with incorporation or reduction of molecular oxygen;GO:0019825//oxygen binding;GO:0052694//jasmonoyl-isoleucine-12-hydroxylase activity	GO:0016023//cytoplasmic membrane-bounded vesicle;GO:0005576//extracellular region;GO:0009507//chloroplast
CL10205.Contig1_All	290	9	1.4813	15	2.7789	12	2.7341	4	0.9349	20	3.2145	7	1.5226	gi|357166126|ref|XP_003580607.1|	111.3	3e-24	PREDICTED: histone-lysine N-methyltransferase ATXR2-like [Brachypodium distachyon]	--	--	--	--	sp|Q5PP37|ATXR2_ARATH	103	2e-23	Histone-lysine N-methyltransferase ATXR2 OS=Arabidopsis thaliana GN=ATXR2 PE=2 SV=1	--	--	--	--	--	--	--	--	--	--	-	GO:0046872//metal ion binding	GO:0005634//nucleus
CL10205.Contig2_All	1643	81	2.3532	103	3.368	50	2.0108	47	1.939	123	3.4893	64	2.4571	gi|356543740|ref|XP_003540318.1|	50.8	2e-157	PREDICTED: histone-lysine N-methyltransferase ATXR2-like [Glycine max]	gi|357166125|ref|XM_003580559.1|	103	5e-19	PREDICTED: Brachypodium distachyon histone-lysine N-methyltransferase ATXR2-like (LOC100832918), mRNA	sp|Q5PP37|ATXR2_ARATH	525	6e-150	Histone-lysine N-methyltransferase ATXR2 OS=Arabidopsis thaliana GN=ATXR2 PE=2 SV=1	SPCC1739.05	50.4	9e-06	COG2940	Proteins containing SET domain	K11426	3e-09	62	ota:Ot04g04600	SET and MYND domain-containing protein	-	GO:0046872//metal ion binding	GO:0005634//nucleus
CL10205.Contig3_All	1628	69	2.023	120	3.96	75	3.0439	52	2.165	130	3.7219	61	2.3635	gi|297739311|emb|CBI28962.3|	571.6	1e-161	unnamed protein product [Vitis vinifera]	gi|357166125|ref|XM_003580559.1|	103	5e-19	PREDICTED: Brachypodium distachyon histone-lysine N-methyltransferase ATXR2-like (LOC100832918), mRNA	sp|Q5PP37|ATXR2_ARATH	541	3e-154	Histone-lysine N-methyltransferase ATXR2 OS=Arabidopsis thaliana GN=ATXR2 PE=2 SV=1	SPCC1739.05	50.4	9e-06	COG2940	Proteins containing SET domain	K11426	3e-09	62	ota:Ot04g04600	SET and MYND domain-containing protein	-	GO:0046872//metal ion binding	GO:0005634//nucleus
CL10205.Contig4_All	295	16	2.5888	32	5.8278	7	1.5679	5	1.1489	28	4.424	3	0.6415	gi|242077278|ref|XP_002448575.1|	114.8	3e-25	hypothetical protein SORBIDRAFT_06g029440 [Sorghum bicolor] >gi|241939758|gb|EES12903.1| hypothetical protein SORBIDRAFT_06g029440 [Sorghum bicolor]	gi|357453498|ref|XM_003596979.1|	73.8	8e-11	Medicago truncatula Histone-lysine N-methyltransferase ATXR2 (MTR_2g088820) mRNA, complete cds	sp|Q5PP37|ATXR2_ARATH	110	2e-25	Histone-lysine N-methyltransferase ATXR2 OS=Arabidopsis thaliana GN=ATXR2 PE=2 SV=1	--	--	--	--	--	K11426	2e-06	48.9	ota:Ot04g04600	SET and MYND domain-containing protein	GO:0032259//methylation	GO:0008270//zinc ion binding;GO:0008168//methyltransferase activity	GO:0005634//nucleus
CL10206.Contig1_All	307	46	7.152	13	2.275	51	10.9764	43	9.4939	42	6.3766	29	5.9586	gi|224075972|ref|XP_002304853.1|	75.1	3e-13	predicted protein [Populus trichocarpa] >gi|222842285|gb|EEE79832.1| predicted protein [Populus trichocarpa]	--	--	--	--	sp|F4I096|MED13_ARATH	62.4	6e-11	Mediator of RNA polymerase II transcription subunit 13 OS=Arabidopsis thaliana GN=MED13 PE=1 SV=1	--	--	--	--	--	K15164	2e-14	75.1	pop:POPTR_555194	mediator of RNA polymerase II transcription subunit 13	GO:0050789//regulation of biological process	-	-
CL10206.Contig2_All	5835	719	5.8816	217	1.998	685	7.7567	565	6.5633	721	5.7593	594	6.4214	gi|359478798|ref|XP_002283658.2|	1558.5	0	PREDICTED: uncharacterized protein LOC100263945 [Vitis vinifera]	gi|226509572|ref|NM_001152933.1|	87.7	1e-13	Zea mays uncharacterized LOC100279985 (LOC100279985), mRNA >gi|219887038|gb|BT055287.1| Zea mays full-length cDNA clone ZM_BFc0122D24 mRNA, complete cds	sp|F4I096|MED13_ARATH	1317	0	Mediator of RNA polymerase II transcription subunit 13 OS=Arabidopsis thaliana GN=MED13 PE=1 SV=1	--	--	--	--	--	K15164	0	1464	gmx:100782017	mediator of RNA polymerase II transcription subunit 13	GO:0090213//regulation of radial pattern formation;GO:0040034//regulation of development, heterochronic	-	-
CL10206.Contig3_All	2398	197	3.9212	21	0.4705	237	6.5302	174	4.9183	174	3.382	182	4.7875	gi|297746481|emb|CBI16537.3|	587.8	2e-166	unnamed protein product [Vitis vinifera]	gi|226509572|ref|NM_001152933.1|	85.7	2e-13	Zea mays uncharacterized LOC100279985 (LOC100279985), mRNA >gi|219887038|gb|BT055287.1| Zea mays full-length cDNA clone ZM_BFc0122D24 mRNA, complete cds	sp|F4I096|MED13_ARATH	483	2e-136	Mediator of RNA polymerase II transcription subunit 13 OS=Arabidopsis thaliana GN=MED13 PE=1 SV=1	--	--	--	--	--	K15164	4e-150	530	gmx:100781873	mediator of RNA polymerase II transcription subunit 13	GO:0090213//regulation of radial pattern formation;GO:0040034//regulation of development, heterochronic	-	-
CL10206.Contig4_All	5806	821	6.7495	338	3.1276	916	10.4243	783	9.1412	1093	8.7744	665	7.2248	gi|359478798|ref|XP_002283658.2|	1560	0	PREDICTED: uncharacterized protein LOC100263945 [Vitis vinifera]	gi|226509572|ref|NM_001152933.1|	87.7	1e-13	Zea mays uncharacterized LOC100279985 (LOC100279985), mRNA >gi|219887038|gb|BT055287.1| Zea mays full-length cDNA clone ZM_BFc0122D24 mRNA, complete cds	sp|F4I096|MED13_ARATH	1318	0	Mediator of RNA polymerase II transcription subunit 13 OS=Arabidopsis thaliana GN=MED13 PE=1 SV=1	--	--	--	--	--	K15164	0	1470	gmx:100782017	mediator of RNA polymerase II transcription subunit 13	GO:0090213//regulation of radial pattern formation;GO:0040034//regulation of development, heterochronic	-	-
CL10207.Contig1_All	301	5	0.7929	15	2.6773	4	0.8781	4	0.9008	23	3.5615	13	2.7243	--	--	--	--	--	--	--	--	--	--	--	--	--	--	--	--	--	--	--	--	--	--	-	-	-
CL10207.Contig2_All	368	11	1.4268	23	3.3578	8	1.4364	12	2.2103	20	2.5331	7	1.1999	--	--	--	--	--	--	--	--	--	--	--	--	--	--	--	--	--	--	--	--	--	--	-	-	-
CL10208.Contig1_All	1237	83	3.2027	81	3.5179	62	3.3117	73	4.0001	84	3.1651	46	2.3457	gi|261597692|gb|ACX85638.1|	80.9	4e-14	putative transposase [Cucumis melo]	--	--	--	--	--	--	--	--	--	--	--	--	--	--	--	--	--	--	-	-	-
CL10209.Contig1_All	1270	134	5.0362	165	6.98	144	7.4918	125	6.6715	273	10.0192	107	5.3145	gi|225457307|ref|XP_002284521.1|	370.5	2e-101	PREDICTED: uncharacterized protein LOC100241642 [Vitis vinifera]	gi|356494909|ref|XM_003516276.1|	95.6	1e-16	PREDICTED: Glycine max uncharacterized protein LOC100796991 (LOC100796991), mRNA	--	--	--	--	--	--	--	--	--	K03070	2e-07	55.5	aly:ARALYDRAFT_313056	preprotein translocase subunit SecA	-	GO:0008270//zinc ion binding;GO:0016874//ligase activity	-
CL10209.Contig2_All	1260	106	4.0155	120	5.1166	92	4.8244	92	4.9492	160	5.9187	87	4.3554	gi|225457307|ref|XP_002284521.1|	370.5	2e-101	PREDICTED: uncharacterized protein LOC100241642 [Vitis vinifera]	gi|356494909|ref|XM_003516276.1|	95.6	1e-16	PREDICTED: Glycine max uncharacterized protein LOC100796991 (LOC100796991), mRNA	--	--	--	--	--	--	--	--	--	K03070	2e-07	55.5	aly:ARALYDRAFT_313056	preprotein translocase subunit SecA	-	GO:0008270//zinc ion binding;GO:0016874//ligase activity	-
CL10209.Contig3_All	1252	129	4.918	154	6.6083	114	6.0163	118	6.3884	221	8.2274	82	4.1313	gi|225457307|ref|XP_002284521.1|	371.3	1e-101	PREDICTED: uncharacterized protein LOC100241642 [Vitis vinifera]	gi|356494909|ref|XM_003516276.1|	83.8	4e-13	PREDICTED: Glycine max uncharacterized protein LOC100796991 (LOC100796991), mRNA	--	--	--	--	--	--	--	--	--	K03070	2e-07	55.5	aly:ARALYDRAFT_313056	preprotein translocase subunit SecA	-	GO:0008270//zinc ion binding;GO:0016874//ligase activity	-
CL10209.Contig4_All	1942	186	4.5716	159	4.3987	141	4.7973	137	4.7818	240	5.7602	100	3.2481	gi|225457307|ref|XP_002284521.1|	370.5	4e-101	PREDICTED: uncharacterized protein LOC100241642 [Vitis vinifera]	gi|356494909|ref|XM_003516276.1|	95.6	2e-16	PREDICTED: Glycine max uncharacterized protein LOC100796991 (LOC100796991), mRNA	--	--	--	--	--	--	--	--	--	K03070	3e-07	55.5	aly:ARALYDRAFT_313056	preprotein translocase subunit SecA	-	GO:0008270//zinc ion binding;GO:0016874//ligase activity	-
CL1021.Contig10_All	2169	28	0.6162	48	1.1889	23	0.7006	30	0.9375	68	1.4613	28	0.8143	gi|225429760|ref|XP_002280516.1|	175.6	2e-42	PREDICTED: pentatricopeptide repeat-containing protein At5g10690-like [Vitis vinifera]	gi|331031449|gb|HQ842941.1|	60	1e-05	Cymbidium goeringii clone CG1047 microsatellite sequence	sp|Q8VYD6|PP374_ARATH	396	2e-110	Pentatricopeptide repeat-containing protein At5g10690 OS=Arabidopsis thaliana GN=CBSPPR1 PE=2 SV=1	--	--	--	--	--	K15336	2e-10	51.6	vvi:100259391	tRNA (cytosine38-C5)-methyltransferase [EC:2.1.1.204]	GO:0016556//mRNA modification;GO:0019288//isopentenyl diphosphate biosynthetic process, mevalonate-independent pathway	-	GO:0005829//cytosol;GO:0009536//plastid
CL1021.Contig11_All	1531	11	0.3429	17	0.5966	10	0.4316	10	0.4427	38	1.1569	25	1.03	gi|255548570|ref|XP_002515341.1|	464.2	2e-129	pentatricopeptide repeat-containing protein, putative [Ricinus communis] >gi|223545285|gb|EEF46790.1| pentatricopeptide repeat-containing protein, putative [Ricinus communis]	--	--	--	--	sp|Q8VYD6|PP374_ARATH	421	6e-118	Pentatricopeptide repeat-containing protein At5g10690 OS=Arabidopsis thaliana GN=CBSPPR1 PE=2 SV=1	--	--	--	--	--	K15336	5e-11	67.8	vvi:100259391	tRNA (cytosine38-C5)-methyltransferase [EC:2.1.1.204]	GO:0016556//mRNA modification;GO:0019288//isopentenyl diphosphate biosynthetic process, mevalonate-independent pathway	-	GO:0005829//cytosol;GO:0009536//plastid;GO:0005739//mitochondrion
CL1021.Contig12_All	1900	15	0.3768	32	0.9048	23	0.7998	20	0.7135	43	1.0548	24	0.7968	gi|296081754|emb|CBI20759.3|	552	1e-155	unnamed protein product [Vitis vinifera]	--	--	--	--	sp|Q8VYD6|PP374_ARATH	492	3e-139	Pentatricopeptide repeat-containing protein At5g10690 OS=Arabidopsis thaliana GN=CBSPPR1 PE=2 SV=1	--	--	--	--	--	K15336	6e-11	67.8	vvi:100259391	tRNA (cytosine38-C5)-methyltransferase [EC:2.1.1.204]	GO:0016556//mRNA modification;GO:0019288//isopentenyl diphosphate biosynthetic process, mevalonate-independent pathway	-	GO:0005829//cytosol;GO:0009536//plastid
CL1021.Contig13_All	1121	20	0.8516	15	0.7189	8	0.4715	8	0.4837	20	0.8316	23	1.2942	gi|255548570|ref|XP_002515341.1|	229.2	8e-59	pentatricopeptide repeat-containing protein, putative [Ricinus communis] >gi|223545285|gb|EEF46790.1| pentatricopeptide repeat-containing protein, putative [Ricinus communis]	--	--	--	--	sp|Q8VYD6|PP374_ARATH	212	3e-55	Pentatricopeptide repeat-containing protein At5g10690 OS=Arabidopsis thaliana GN=CBSPPR1 PE=2 SV=1	--	--	--	--	--	--	--	--	--	--	GO:0016556//mRNA modification;GO:0019288//isopentenyl diphosphate biosynthetic process, mevalonate-independent pathway	-	GO:0043231//intracellular membrane-bounded organelle;GO:0005829//cytosol
CL1021.Contig14_All	2179	36	0.7886	51	1.2574	26	0.7884	25	0.7777	74	1.5829	32	0.9263	gi|225429760|ref|XP_002280516.1|	215.7	2e-173	PREDICTED: pentatricopeptide repeat-containing protein At5g10690-like [Vitis vinifera]	gi|331031449|gb|HQ842941.1|	60	1e-05	Cymbidium goeringii clone CG1047 microsatellite sequence	sp|Q8VYD6|PP374_ARATH	357	2e-98	Pentatricopeptide repeat-containing protein At5g10690 OS=Arabidopsis thaliana GN=CBSPPR1 PE=2 SV=1	--	--	--	--	--	K11323	9e-06	50.8	vcn:VOLCADRAFT_121342	histone arginine demethylase JMJD6 [EC:1.14.11.-]	GO:0071704;GO:0044237//cellular metabolic process;GO:0044238//primary metabolic process	-	GO:0005829//cytosol;GO:0009536//plastid
CL1021.Contig15_All	1596	13	0.3888	20	0.6732	17	0.7038	11	0.4672	27	0.7885	17	0.6719	gi|255548570|ref|XP_002515341.1|	223	1e-125	pentatricopeptide repeat-containing protein, putative [Ricinus communis] >gi|223545285|gb|EEF46790.1| pentatricopeptide repeat-containing protein, putative [Ricinus communis]	--	--	--	--	sp|Q8VYD6|PP374_ARATH	223	3e-58	Pentatricopeptide repeat-containing protein At5g10690 OS=Arabidopsis thaliana GN=CBSPPR1 PE=2 SV=1	--	--	--	--	--	K15336	6e-06	50.8	vvi:100259391	tRNA (cytosine38-C5)-methyltransferase [EC:2.1.1.204]	-	-	GO:0009536//plastid
CL1021.Contig16_All	2145	37	0.8233	98	2.4546	51	1.571	44	1.3904	106	2.3033	35	1.0293	gi|225429760|ref|XP_002280516.1|	639.4	0	PREDICTED: pentatricopeptide repeat-containing protein At5g10690-like [Vitis vinifera]	gi|331031449|gb|HQ842941.1|	60	9e-06	Cymbidium goeringii clone CG1047 microsatellite sequence	sp|Q8VYD6|PP374_ARATH	570	9e-163	Pentatricopeptide repeat-containing protein At5g10690 OS=Arabidopsis thaliana GN=CBSPPR1 PE=2 SV=1	--	--	--	--	--	K15336	4e-13	75.1	vvi:100259391	tRNA (cytosine38-C5)-methyltransferase [EC:2.1.1.204]	GO:0016556//mRNA modification;GO:0019288//isopentenyl diphosphate biosynthetic process, mevalonate-independent pathway	-	GO:0005829//cytosol;GO:0009536//plastid;GO:0005739//mitochondrion
CL1021.Contig17_All	2211	49	1.0578	48	1.1663	25	0.7471	31	0.9504	86	1.8129	39	1.1126	gi|225429760|ref|XP_002280516.1|	626.7	4e-178	PREDICTED: pentatricopeptide repeat-containing protein At5g10690-like [Vitis vinifera]	gi|331031449|gb|HQ842941.1|	60	1e-05	Cymbidium goeringii clone CG1047 microsatellite sequence	sp|Q8VYD6|PP374_ARATH	558	6e-159	Pentatricopeptide repeat-containing protein At5g10690 OS=Arabidopsis thaliana GN=CBSPPR1 PE=2 SV=1	--	--	--	--	--	K15336	4e-13	75.1	vvi:100259391	tRNA (cytosine38-C5)-methyltransferase [EC:2.1.1.204]	GO:0016556//mRNA modification;GO:0019288//isopentenyl diphosphate biosynthetic process, mevalonate-independent pathway	-	GO:0005829//cytosol;GO:0009536//plastid;GO:0005739//mitochondrion
CL1021.Contig18_All	2261	42	0.8867	44	1.0455	30	0.8767	28	0.8394	73	1.5049	42	1.1717	gi|225429760|ref|XP_002280516.1|	140.6	1e-173	PREDICTED: pentatricopeptide repeat-containing protein At5g10690-like [Vitis vinifera]	--	--	--	--	sp|Q8VYD6|PP374_ARATH	457	5e-154	Pentatricopeptide repeat-containing protein At5g10690 OS=Arabidopsis thaliana GN=CBSPPR1 PE=2 SV=1	--	--	--	--	--	K15336	5e-13	75.1	vvi:100259391	tRNA (cytosine38-C5)-methyltransferase [EC:2.1.1.204]	GO:0016556//mRNA modification;GO:0019288//isopentenyl diphosphate biosynthetic process, mevalonate-independent pathway	-	GO:0005829//cytosol;GO:0009536//plastid;GO:0005739//mitochondrion
CL1021.Contig19_All	1595	15	0.4489	20	0.6737	13	0.5385	11	0.4675	42	1.2273	24	0.9491	gi|218202193|gb|EEC84620.1|	113.2	1e-23	hypothetical protein OsI_31472 [Oryza sativa Indica Group]	--	--	--	--	sp|Q8VYD6|PP374_ARATH	275	5e-74	Pentatricopeptide repeat-containing protein At5g10690 OS=Arabidopsis thaliana GN=CBSPPR1 PE=2 SV=1	--	--	--	--	--	K15336	2e-10	65.9	vvi:100259391	tRNA (cytosine38-C5)-methyltransferase [EC:2.1.1.204]	GO:0016556//mRNA modification;GO:0019288//isopentenyl diphosphate biosynthetic process, mevalonate-independent pathway	-	GO:0005829//cytosol;GO:0009536//plastid
CL1021.Contig1_All	1607	25	0.7426	22	0.7355	12	0.4934	15	0.6327	34	0.9861	24	0.9421	gi|168012903|ref|XP_001759141.1|	131.3	1e-82	predicted protein [Physcomitrella patens subsp. patens] >gi|162689840|gb|EDQ76210.1| predicted protein [Physcomitrella patens subsp. patens]	--	--	--	--	sp|Q8VYD6|PP374_ARATH	259	2e-69	Pentatricopeptide repeat-containing protein At5g10690 OS=Arabidopsis thaliana GN=CBSPPR1 PE=2 SV=1	--	--	--	--	--	K15336	4e-10	50.4	vvi:100259391	tRNA (cytosine38-C5)-methyltransferase [EC:2.1.1.204]	GO:0016556//mRNA modification;GO:0019288//isopentenyl diphosphate biosynthetic process, mevalonate-independent pathway	-	GO:0005829//cytosol;GO:0009536//plastid
CL1021.Contig20_All	2166	30	0.6611	50	1.2402	31	0.9457	26	0.8136	54	1.162	37	1.0775	gi|225429760|ref|XP_002280516.1|	153.3	1e-169	PREDICTED: pentatricopeptide repeat-containing protein At5g10690-like [Vitis vinifera]	gi|331031449|gb|HQ842941.1|	60	1e-05	Cymbidium goeringii clone CG1047 microsatellite sequence	sp|Q8VYD6|PP374_ARATH	431	3e-150	Pentatricopeptide repeat-containing protein At5g10690 OS=Arabidopsis thaliana GN=CBSPPR1 PE=2 SV=1	--	--	--	--	--	K15336	1e-11	70.1	vvi:100259391	tRNA (cytosine38-C5)-methyltransferase [EC:2.1.1.204]	GO:0016556//mRNA modification;GO:0019288//isopentenyl diphosphate biosynthetic process, mevalonate-independent pathway	-	GO:0005829//cytosol;GO:0009536//plastid
CL1021.Contig21_All	1567	14	0.4264	18	0.6171	14	0.5903	17	0.7354	31	0.9221	19	0.7648	gi|255548570|ref|XP_002515341.1|	209.1	6e-120	pentatricopeptide repeat-containing protein, putative [Ricinus communis] >gi|223545285|gb|EEF46790.1| pentatricopeptide repeat-containing protein, putative [Ricinus communis]	--	--	--	--	sp|Q8VYD6|PP374_ARATH	220	2e-57	Pentatricopeptide repeat-containing protein At5g10690 OS=Arabidopsis thaliana GN=CBSPPR1 PE=2 SV=1	--	--	--	--	--	K15336	1e-08	59.7	vvi:100259391	tRNA (cytosine38-C5)-methyltransferase [EC:2.1.1.204]	GO:0016556//mRNA modification;GO:0019288//isopentenyl diphosphate biosynthetic process, mevalonate-independent pathway	-	GO:0005829//cytosol;GO:0009536//plastid
CL1021.Contig22_All	2182	41	0.8969	66	1.625	43	1.3021	44	1.3668	84	1.7943	30	0.8673	gi|225429760|ref|XP_002280516.1|	153.3	1e-170	PREDICTED: pentatricopeptide repeat-containing protein At5g10690-like [Vitis vinifera]	gi|331031449|gb|HQ842941.1|	60	1e-05	Cymbidium goeringii clone CG1047 microsatellite sequence	sp|Q8VYD6|PP374_ARATH	433	1e-150	Pentatricopeptide repeat-containing protein At5g10690 OS=Arabidopsis thaliana GN=CBSPPR1 PE=2 SV=1	--	--	--	--	--	K15336	4e-13	75.1	vvi:100259391	tRNA (cytosine38-C5)-methyltransferase [EC:2.1.1.204]	GO:0016556//mRNA modification;GO:0019288//isopentenyl diphosphate biosynthetic process, mevalonate-independent pathway	-	GO:0005829//cytosol;GO:0009536//plastid
CL1021.Contig23_All	2182	45	0.9844	82	2.019	52	1.5746	53	1.6464	110	2.3497	44	1.272	gi|225429760|ref|XP_002280516.1|	153.3	4e-174	PREDICTED: pentatricopeptide repeat-containing protein At5g10690-like [Vitis vinifera]	gi|331031449|gb|HQ842941.1|	60	1e-05	Cymbidium goeringii clone CG1047 microsatellite sequence	sp|Q8VYD6|PP374_ARATH	444	3e-154	Pentatricopeptide repeat-containing protein At5g10690 OS=Arabidopsis thaliana GN=CBSPPR1 PE=2 SV=1	--	--	--	--	--	K15336	4e-13	75.1	vvi:100259391	tRNA (cytosine38-C5)-methyltransferase [EC:2.1.1.204]	GO:0016556//mRNA modification;GO:0019288//isopentenyl diphosphate biosynthetic process, mevalonate-independent pathway	-	GO:0005829//cytosol;GO:0009536//plastid;GO:0005739//mitochondrion
CL1021.Contig24_All	2419	41	0.809	42	0.9328	36	0.9833	31	0.8686	54	1.0405	25	0.6519	gi|225429760|ref|XP_002280516.1|	175.6	2e-42	PREDICTED: pentatricopeptide repeat-containing protein At5g10690-like [Vitis vinifera]	--	--	--	--	sp|Q8VYD6|PP374_ARATH	361	9e-100	Pentatricopeptide repeat-containing protein At5g10690 OS=Arabidopsis thaliana GN=CBSPPR1 PE=2 SV=1	--	--	--	--	--	K15336	3e-10	51.6	vvi:100259391	tRNA (cytosine38-C5)-methyltransferase [EC:2.1.1.204]	GO:0071704;GO:0044237//cellular metabolic process;GO:0044238//primary metabolic process	-	GO:0005829//cytosol;GO:0009536//plastid
CL1021.Contig25_All	2400	29	0.5768	35	0.7835	20	0.5506	23	0.6496	51	0.9905	33	0.8673	gi|225429760|ref|XP_002280516.1|	140.6	5e-162	PREDICTED: pentatricopeptide repeat-containing protein At5g10690-like [Vitis vinifera]	--	--	--	--	sp|Q8VYD6|PP374_ARATH	231	3e-86	Pentatricopeptide repeat-containing protein At5g10690 OS=Arabidopsis thaliana GN=CBSPPR1 PE=2 SV=1	--	--	--	--	--	K15336	1e-05	50.8	vvi:100259391	tRNA (cytosine38-C5)-methyltransferase [EC:2.1.1.204]	GO:0008152//metabolic process	-	GO:0009536//plastid
CL1021.Contig26_All	2200	27	0.5858	28	0.6838	23	0.6908	21	0.647	67	1.4195	32	0.9175	gi|225429760|ref|XP_002280516.1|	215.7	3e-174	PREDICTED: pentatricopeptide repeat-containing protein At5g10690-like [Vitis vinifera]	gi|331031449|gb|HQ842941.1|	60	1e-05	Cymbidium goeringii clone CG1047 microsatellite sequence	sp|Q8VYD6|PP374_ARATH	359	3e-99	Pentatricopeptide repeat-containing protein At5g10690 OS=Arabidopsis thaliana GN=CBSPPR1 PE=2 SV=1	--	--	--	--	--	K15336	2e-08	59.7	vvi:100259391	tRNA (cytosine38-C5)-methyltransferase [EC:2.1.1.204]	GO:0016556//mRNA modification;GO:0019288//isopentenyl diphosphate biosynthetic process, mevalonate-independent pathway	-	GO:0005829//cytosol;GO:0009536//plastid
CL1021.Contig27_All	2134	34	0.7605	48	1.2084	25	0.7741	28	0.8894	68	1.4852	35	1.0346	gi|225429760|ref|XP_002280516.1|	215.7	5e-178	PREDICTED: pentatricopeptide repeat-containing protein At5g10690-like [Vitis vinifera]	gi|331031449|gb|HQ842941.1|	60	9e-06	Cymbidium goeringii clone CG1047 microsatellite sequence	sp|Q8VYD6|PP374_ARATH	372	4e-103	Pentatricopeptide repeat-containing protein At5g10690 OS=Arabidopsis thaliana GN=CBSPPR1 PE=2 SV=1	--	--	--	--	--	K15336	2e-08	59.7	vvi:100259391	tRNA (cytosine38-C5)-methyltransferase [EC:2.1.1.204]	GO:0016556//mRNA modification;GO:0019288//isopentenyl diphosphate biosynthetic process, mevalonate-independent pathway	-	GO:0005829//cytosol;GO:0009536//plastid
CL1021.Contig2_All	1841	19	0.4926	31	0.9047	16	0.5742	5	0.1841	42	1.0633	20	0.6853	gi|296081754|emb|CBI20759.3|	176.8	9e-43	unnamed protein product [Vitis vinifera]	--	--	--	--	sp|Q8VYD6|PP374_ARATH	355	6e-98	Pentatricopeptide repeat-containing protein At5g10690 OS=Arabidopsis thaliana GN=CBSPPR1 PE=2 SV=1	--	--	--	--	--	K15336	4e-10	50.4	vvi:100259391	tRNA (cytosine38-C5)-methyltransferase [EC:2.1.1.204]	GO:0016556//mRNA modification;GO:0019288//isopentenyl diphosphate biosynthetic process, mevalonate-independent pathway	-	GO:0005829//cytosol;GO:0009536//plastid
CL1021.Contig3_All	1520	19	0.5966	23	0.8129	17	0.739	7	0.3122	38	1.1652	23	0.9545	gi|168012903|ref|XP_001759141.1|	131.3	3e-87	predicted protein [Physcomitrella patens subsp. patens] >gi|162689840|gb|EDQ76210.1| predicted protein [Physcomitrella patens subsp. patens]	--	--	--	--	sp|Q8VYD6|PP374_ARATH	275	5e-74	Pentatricopeptide repeat-containing protein At5g10690 OS=Arabidopsis thaliana GN=CBSPPR1 PE=2 SV=1	--	--	--	--	--	K15336	2e-10	51.6	vvi:100259391	tRNA (cytosine38-C5)-methyltransferase [EC:2.1.1.204]	GO:0016556//mRNA modification;GO:0019288//isopentenyl diphosphate biosynthetic process, mevalonate-independent pathway	-	GO:0005829//cytosol;GO:0009536//plastid
CL1021.Contig4_All	1907	15	0.3754	36	1.0142	17	0.589	15	0.5332	40	0.9777	22	0.7277	gi|218202193|gb|EEC84620.1|	127.1	9e-28	hypothetical protein OsI_31472 [Oryza sativa Indica Group]	--	--	--	--	sp|Q8VYD6|PP374_ARATH	342	4e-94	Pentatricopeptide repeat-containing protein At5g10690 OS=Arabidopsis thaliana GN=CBSPPR1 PE=2 SV=1	--	--	--	--	--	K15336	4e-10	50.4	vvi:100259391	tRNA (cytosine38-C5)-methyltransferase [EC:2.1.1.204]	GO:0016556//mRNA modification;GO:0019288//isopentenyl diphosphate biosynthetic process, mevalonate-independent pathway	-	GO:0005829//cytosol;GO:0009536//plastid
CL1021.Contig5_All	2096	32	0.7287	125	3.204	46	1.4501	62	2.005	96	2.1348	41	1.2339	gi|225429760|ref|XP_002280516.1|	627.9	1e-178	PREDICTED: pentatricopeptide repeat-containing protein At5g10690-like [Vitis vinifera]	gi|331031449|gb|HQ842941.1|	60	9e-06	Cymbidium goeringii clone CG1047 microsatellite sequence	sp|Q8VYD6|PP374_ARATH	559	3e-159	Pentatricopeptide repeat-containing protein At5g10690 OS=Arabidopsis thaliana GN=CBSPPR1 PE=2 SV=1	--	--	--	--	--	K15336	4e-13	75.1	vvi:100259391	tRNA (cytosine38-C5)-methyltransferase [EC:2.1.1.204]	GO:0016556//mRNA modification;GO:0019288//isopentenyl diphosphate biosynthetic process, mevalonate-independent pathway	-	GO:0005829//cytosol;GO:0009536//plastid;GO:0005739//mitochondrion
CL1021.Contig6_All	2180	23	0.5036	44	1.0844	18	0.5456	22	0.684	60	1.2828	32	0.9259	gi|225429760|ref|XP_002280516.1|	611.3	1e-173	PREDICTED: pentatricopeptide repeat-containing protein At5g10690-like [Vitis vinifera]	gi|331031449|gb|HQ842941.1|	60	1e-05	Cymbidium goeringii clone CG1047 microsatellite sequence	sp|Q8VYD6|PP374_ARATH	542	3e-154	Pentatricopeptide repeat-containing protein At5g10690 OS=Arabidopsis thaliana GN=CBSPPR1 PE=2 SV=1	--	--	--	--	--	K15336	7e-11	67.8	vvi:100259391	tRNA (cytosine38-C5)-methyltransferase [EC:2.1.1.204]	GO:0016556//mRNA modification;GO:0019288//isopentenyl diphosphate biosynthetic process, mevalonate-independent pathway	-	GO:0005829//cytosol;GO:0009536//plastid
CL1021.Contig7_All	1896	19	0.4783	27	0.7651	20	0.697	19	0.6793	39	0.9587	18	0.5988	gi|296081754|emb|CBI20759.3|	216.9	2e-155	unnamed protein product [Vitis vinifera]	--	--	--	--	sp|Q8VYD6|PP374_ARATH	305	6e-83	Pentatricopeptide repeat-containing protein At5g10690 OS=Arabidopsis thaliana GN=CBSPPR1 PE=2 SV=1	--	--	--	--	--	K15336	7e-06	50.8	vvi:100259391	tRNA (cytosine38-C5)-methyltransferase [EC:2.1.1.204]	GO:0071704;GO:0044237//cellular metabolic process;GO:0044238//primary metabolic process	-	GO:0005829//cytosol;GO:0009536//plastid
CL1021.Contig8_All	2114	37	0.8354	56	1.4232	23	0.7189	34	1.0902	72	1.5875	27	0.8056	gi|225429760|ref|XP_002280516.1|	624	2e-177	PREDICTED: pentatricopeptide repeat-containing protein At5g10690-like [Vitis vinifera]	gi|331031449|gb|HQ842941.1|	60	9e-06	Cymbidium goeringii clone CG1047 microsatellite sequence	sp|Q8VYD6|PP374_ARATH	555	4e-158	Pentatricopeptide repeat-containing protein At5g10690 OS=Arabidopsis thaliana GN=CBSPPR1 PE=2 SV=1	--	--	--	--	--	K15336	7e-11	67.8	vvi:100259391	tRNA (cytosine38-C5)-methyltransferase [EC:2.1.1.204]	GO:0016556//mRNA modification;GO:0019288//isopentenyl diphosphate biosynthetic process, mevalonate-independent pathway	-	GO:0005829//cytosol;GO:0009536//plastid;GO:0005739//mitochondrion
CL1021.Contig9_All	2103	28	0.6355	62	1.5839	14	0.4399	19	0.6124	70	1.5514	24	0.7199	gi|225429760|ref|XP_002280516.1|	175.6	2e-42	PREDICTED: pentatricopeptide repeat-containing protein At5g10690-like [Vitis vinifera]	gi|331031449|gb|HQ842941.1|	60	9e-06	Cymbidium goeringii clone CG1047 microsatellite sequence	sp|Q8VYD6|PP374_ARATH	409	3e-114	Pentatricopeptide repeat-containing protein At5g10690 OS=Arabidopsis thaliana GN=CBSPPR1 PE=2 SV=1	--	--	--	--	--	K15336	2e-10	51.6	vvi:100259391	tRNA (cytosine38-C5)-methyltransferase [EC:2.1.1.204]	GO:0016556//mRNA modification;GO:0019288//isopentenyl diphosphate biosynthetic process, mevalonate-independent pathway	-	GO:0005829//cytosol;GO:0009536//plastid;GO:0005739//mitochondrion
CL10210.Contig1_All	1075	24	1.0656	14	0.6997	26	1.5981	31	1.9547	28	1.214	22	1.2909	--	--	--	--	--	--	--	--	--	--	--	--	--	--	--	--	--	--	--	--	--	--	-	-	-
CL10211.Contig1_All	3564	1715	22.9685	1585	23.8927	1294	23.9898	1333	25.3518	1784	23.331	1179	20.8669	gi|224082598|ref|XP_002306758.1|	720.3	0	predicted protein [Populus trichocarpa] >gi|222856207|gb|EEE93754.1| predicted protein [Populus trichocarpa]	gi|226523634|gb|CP001576.1|	65.9	3e-07	Micromonas sp. RCC299 chromosome 10, complete sequence	sp|A8IZG4|CIAO1_CHLRE	103	5e-22	Probable cytosolic iron-sulfur protein assembly protein CIAO1 homolog OS=Chlamydomonas reinhardtii GN=CHLREDRAFT_130093 PE=3 SV=1	all0664	118	8e-26	COG2319	FOG: WD40 repeat	K14963	2e-35	149	mtr:MTR_1g072140	COMPASS component SWD3	GO:0009630//gravitropism;GO:0009888//tissue development;GO:0031048//chromatin silencing by small RNA;GO:0007131//reciprocal meiotic recombination;GO:0045492//xylan biosynthetic process;GO:0010638//positive regulation of organelle organization;GO:0045132//meiotic chromosome segregation;GO:0033044//regulation of chromosome organization;GO:0016926//protein desumoylation;GO:0042138//meiotic DNA doubl…	GO:0000166//nucleotide binding	GO:0005737//cytoplasm
CL10212.Contig1_All	421	6	0.6803	4	0.5104	1	0.1569	3	0.483	5	0.5536	3	0.4495	gi|147827120|emb|CAN62182.1|	26.2	3e-24	hypothetical protein VITISV_044400 [Vitis vinifera]	--	--	--	--	sp|P92519|M810_ARATH	87.4	3e-18	Uncharacterized mitochondrial protein AtMg00810 OS=Arabidopsis thaliana GN=AtMg00810 PE=4 SV=1	--	--	--	--	--	--	--	--	--	--	-	-	-
CL10212.Contig2_All	1195	25	0.9986	16	0.7193	15	0.8294	17	0.9643	29	1.1311	27	1.4252	gi|147814837|emb|CAN61537.1|	100.1	1e-80	hypothetical protein VITISV_012372 [Vitis vinifera]	--	--	--	--	sp|P10978|POLX_TOBAC	145	6e-35	Retrovirus-related Pol polyprotein from transposon TNT 1-94 OS=Nicotiana tabacum PE=2 SV=1	--	--	--	--	--	K05356	6e-19	93.6	sbi:SORBI_0011s005450	all-trans-nonaprenyl-diphosphate synthase [EC:2.5.1.84 2.5.1.85]	GO:0022900//electron transport chain	GO:0003676//nucleic acid binding;GO:0009055//electron carrier activity	-
CL10212.Contig3_All	1209	19	0.7501	41	1.8219	35	1.9128	27	1.5137	34	1.3108	15	0.7826	gi|147861254|emb|CAN79734.1|	83.6	1e-65	hypothetical protein VITISV_039266 [Vitis vinifera]	--	--	--	--	sp|P10978|POLX_TOBAC	88.6	8e-31	Retrovirus-related Pol polyprotein from transposon TNT 1-94 OS=Nicotiana tabacum PE=2 SV=1	--	--	--	--	--	K04728	1e-17	89	gmx:100788458	ataxia telangiectasia mutated family protein [EC:2.7.11.1]	GO:0022900//electron transport chain	GO:0003676//nucleic acid binding;GO:0009055//electron carrier activity	GO:0009536//plastid
CL10212.Contig4_All	1870	107	2.7312	51	1.4652	74	2.6147	57	2.0661	71	1.7697	54	1.8215	gi|147862911|emb|CAN81099.1|	498.4	1e-139	hypothetical protein VITISV_017741 [Vitis vinifera]	--	--	--	--	sp|P10978|POLX_TOBAC	322	6e-88	Retrovirus-related Pol polyprotein from transposon TNT 1-94 OS=Nicotiana tabacum PE=2 SV=1	--	--	--	--	--	K05356	1e-18	93.6	sbi:SORBI_0011s005450	all-trans-nonaprenyl-diphosphate synthase [EC:2.5.1.84 2.5.1.85]	-	-	GO:0009536//plastid
CL10213.Contig1_All	385	2	0.248	3	0.4186	5	0.8581	7	1.2324	5	0.6053	2	0.3277	--	--	--	--	--	--	--	--	--	--	--	--	--	--	--	--	--	--	--	--	--	--	-	-	-
CL10213.Contig2_All	475	7	0.7034	14	1.5835	10	1.391	5	0.7135	8	0.785	7	0.9296	gi|226506982|ref|NP_001141429.1|	80.9	7e-15	uncharacterized protein LOC100273539 [Zea mays]	--	--	--	--	sp|P42158|KC1D_ARATH	48.1	2e-06	Casein kinase I isoform delta-like OS=Arabidopsis thaliana GN=At4g26100 PE=2 SV=2	--	--	--	--	--	K02218	2e-06	50.1	ota:Ot02g06160	casein kinase 1 [EC:2.7.11.1]	-	GO:0016772//transferase activity, transferring phosphorus-containing groups	-
CL10213.Contig3_All	1492	29	0.9278	26	0.9362	51	2.2586	34	1.5446	56	1.7494	21	0.8878	gi|255568924|ref|XP_002525432.1|	33.9	1e-56	casein kinase, putative [Ricinus communis] >gi|223535245|gb|EEF36922.1| casein kinase, putative [Ricinus communis]	--	--	--	--	sp|P42158|KC1D_ARATH	100	2e-21	Casein kinase I isoform delta-like OS=Arabidopsis thaliana GN=At4g26100 PE=2 SV=2	--	--	--	--	--	K02218	3e-22	104	vvi:100244694	casein kinase 1 [EC:2.7.11.1]	GO:0006468//protein phosphorylation	GO:0005524//ATP binding;GO:0004674//protein serine/threonine kinase activity	-
CL10214.Contig1_All	490	278	27.0804	480	52.6282	209	28.1825	203	28.0812	538	51.1754	165	21.2408	gi|388517259|gb|AFK46691.1|	114	8e-25	unknown [Lotus japonicus]	--	--	--	--	--	--	--	--	--	--	--	--	--	--	--	--	--	--	-	-	GO:0005634//nucleus;GO:0005739//mitochondrion;GO:0009536//plastid
CL10214.Contig2_All	587	205	16.6695	252	23.0641	136	15.3084	126	14.5495	295	23.4239	104	11.1758	gi|388517259|gb|AFK46691.1|	114	1e-24	unknown [Lotus japonicus]	--	--	--	--	--	--	--	--	--	--	--	--	--	--	--	--	--	--	-	-	GO:0005634//nucleus;GO:0005739//mitochondrion;GO:0009536//plastid
CL10215.Contig1_All	826	338	19.5318	277	18.0166	172	13.7587	175	14.3607	368	20.7655	249	19.0152	gi|224054480|ref|XP_002298281.1|	385.2	5e-106	predicted protein [Populus trichocarpa] >gi|222845539|gb|EEE83086.1| predicted protein [Populus trichocarpa]	gi|391415847|gb|BT069178.2|	159	5e-36	Zea mays full-length cDNA clone ZM_BFb0228M10 mRNA, complete cds	sp|Q9FMR5|VA714_ARATH	371	2e-103	Vesicle-associated membrane protein 714 OS=Arabidopsis thaliana GN=VAMP714 PE=2 SV=1	SPBC2A9.08c	88.2	2e-17	COG5143	Synaptobrevin/VAMP-like protein	K08515	6e-107	385	pop:POPTR_641007	vesicle-associated membrane protein 7	GO:0009651//response to salt stress;GO:0016192//vesicle-mediated transport	-	GO:0016021//integral to membrane;GO:0005773//vacuole;GO:0005794//Golgi apparatus
CL10215.Contig2_All	999	393	18.7773	325	17.478	240	15.8736	242	16.4197	427	19.9222	274	17.3008	gi|224054480|ref|XP_002298281.1|	385.2	7e-106	predicted protein [Populus trichocarpa] >gi|222845539|gb|EEE83086.1| predicted protein [Populus trichocarpa]	gi|391415847|gb|BT069178.2|	159	6e-36	Zea mays full-length cDNA clone ZM_BFb0228M10 mRNA, complete cds	sp|Q9FMR5|VA714_ARATH	371	3e-103	Vesicle-associated membrane protein 714 OS=Arabidopsis thaliana GN=VAMP714 PE=2 SV=1	SPBC2A9.08c	88.2	2e-17	COG5143	Synaptobrevin/VAMP-like protein	K08515	7e-107	385	pop:POPTR_641007	vesicle-associated membrane protein 7	GO:0009651//response to salt stress;GO:0016192//vesicle-mediated transport	-	GO:0016021//integral to membrane;GO:0005773//vacuole;GO:0005794//Golgi apparatus
CL10216.Contig1_All	338	1	0.1412	0	0	8	1.5639	1	0.2005	0	0	1	0.1866	--	--	--	--	--	--	--	--	--	--	--	--	--	--	--	--	--	--	--	--	--	--	-	-	-
CL10217.Contig1_All	375	9	1.1456	9	1.2894	2	0.3524	5	0.9038	20	2.4858	1	0.1682	--	--	--	--	--	--	--	--	--	--	--	--	--	--	--	--	--	--	--	--	--	--	-	-	-
CL10217.Contig2_All	1654	69	1.9912	76	2.4686	43	1.7178	42	1.7212	101	2.8462	65	2.4789	gi|225449591|ref|XP_002279262.1|	609	6e-173	PREDICTED: elongator complex protein 1 [Vitis vinifera]	--	--	--	--	sp|Q9FNA4|ELP1_ARATH	552	2e-157	Elongator complex protein 1 OS=Arabidopsis thaliana GN=ELP1 PE=1 SV=1	SPBC36.07	126	1e-28	COG5290	IkappaB kinase complex, IKAP component	K11373	6e-174	608	vvi:100247912	elongator complex protein 1	GO:0009787//regulation of abscisic acid mediated signaling pathway;GO:0006312//mitotic recombination;GO:0006400//tRNA modification;GO:0035265//organ growth;GO:0032784//regulation of DNA-dependent transcription, elongation;GO:0009560//embryo sac egg cell differentiation;GO:0080178//5-carbamoylmethyluridine metabolic process;GO:0031538//negative regulation of anthocyanin metabolic process;GO:000996…	-	GO:0005829//cytosol;GO:0033588//Elongator holoenzyme complex;GO:0005634//nucleus
CL10217.Contig3_All	4234	199	2.2434	145	1.8399	136	2.1224	87	1.3928	332	3.6548	121	1.8027	gi|225449591|ref|XP_002279262.1|	1389	0	PREDICTED: elongator complex protein 1 [Vitis vinifera]	--	--	--	--	sp|Q9FNA4|ELP1_ARATH	1215	0	Elongator complex protein 1 OS=Arabidopsis thaliana GN=ELP1 PE=1 SV=1	SPBC36.07	295	5e-79	COG5290	IkappaB kinase complex, IKAP component	K11373	0	1389	vvi:100247912	elongator complex protein 1	GO:0009787//regulation of abscisic acid mediated signaling pathway;GO:0006312//mitotic recombination;GO:0006400//tRNA modification;GO:0035265//organ growth;GO:0009560//embryo sac egg cell differentiation;GO:0080178//5-carbamoylmethyluridine metabolic process;GO:0031538//negative regulation of anthocyanin metabolic process;GO:0009965//leaf morphogenesis;GO:0008284//positive regulation of cell prol…	-	GO:0005829//cytosol;GO:0033588//Elongator holoenzyme complex
CL10218.Contig1_All	999	61	2.9145	47	2.5276	61	4.0345	52	3.5282	78	3.6392	38	2.3994	gi|242042045|ref|XP_002468417.1|	170.6	3e-41	hypothetical protein SORBIDRAFT_01g045580 [Sorghum bicolor] >gi|241922271|gb|EER95415.1| hypothetical protein SORBIDRAFT_01g045580 [Sorghum bicolor]	--	--	--	--	sp|Q8L649|BB_ARATH	119	4e-27	E3 ubiquitin ligase BIG BROTHER OS=Arabidopsis thaliana GN=BB PE=1 SV=1	SPAC57A7.09	52.8	9e-07	COG5540	RING-finger-containing ubiquitin ligase	K11982	7e-09	59.7	vvi:100262515	E3 ubiquitin-protein ligase RNF115/126 [EC:6.3.2.19]	-	-	-
CL10218.Contig2_All	1204	34	1.3479	36	1.6064	84	4.6098	54	3.0401	80	3.097	34	1.7813	gi|223973923|gb|ACN31149.1|	163.3	6e-39	unknown [Zea mays]	--	--	--	--	sp|Q8L649|BB_ARATH	119	5e-27	E3 ubiquitin ligase BIG BROTHER OS=Arabidopsis thaliana GN=BB PE=1 SV=1	SPAC57A7.09	52.8	1e-06	COG5540	RING-finger-containing ubiquitin ligase	K11982	9e-09	59.7	vvi:100262515	E3 ubiquitin-protein ligase RNF115/126 [EC:6.3.2.19]	-	-	-
CL10218.Contig3_All	426	3	0.3361	10	1.2611	9	1.3959	6	0.9547	22	2.4071	11	1.6288	gi|255582236|ref|XP_002531910.1|	86.7	1e-16	protein binding protein, putative [Ricinus communis] >gi|223528450|gb|EEF30483.1| protein binding protein, putative [Ricinus communis]	--	--	--	--	sp|Q8L649|BB_ARATH	84.3	2e-17	E3 ubiquitin ligase BIG BROTHER OS=Arabidopsis thaliana GN=BB PE=1 SV=1	SPAC57A7.09	52	3e-07	COG5540	RING-finger-containing ubiquitin ligase	K11982	7e-09	57.4	vvi:100262515	E3 ubiquitin-protein ligase RNF115/126 [EC:6.3.2.19]	GO:0051865//protein autoubiquitination;GO:0048437//floral organ development;GO:0046621//negative regulation of organ growth	GO:0031624//ubiquitin conjugating enzyme binding;GO:0004842//ubiquitin-protein ligase activity;GO:0008270//zinc ion binding	GO:0005634//nucleus
CL10219.Contig1_All	1826	985	25.7479	1324	38.9548	740	26.7769	675	25.0564	1994	50.8979	573	19.7941	gi|395484831|gb|AFN66653.1|	759.6	0	lutescent 2 [Solanum lycopersicum]	gi|349730449|emb|FQ383084.1|	111	2e-21	Vitis vinifera clone SS0ABG32YD10	--	--	--	--	alr2114	248	3e-65	COG0750	Predicted membrane-associated Zn-dependent proteases 1	--	--	--	--	--	GO:0009416//response to light stimulus;GO:0010027//thylakoid membrane organization;GO:0006508//proteolysis;GO:0009658//chloroplast organization;GO:0009959//negative gravitropism;GO:0010207//photosystem II assembly;GO:0009723//response to ethylene stimulus;GO:0048564//photosystem I assembly	GO:0004222//metalloendopeptidase activity	GO:0009507//chloroplast;GO:0016020//membrane
CL10219.Contig2_All	280	100	17.047	74	14.1987	54	12.7428	43	10.4094	140	23.3048	51	11.4893	--	--	--	--	--	--	--	--	--	--	--	--	--	--	--	--	--	--	--	--	--	--	-	-	-
CL10219.Contig3_All	263	42	7.6225	71	14.5036	47	11.8079	35	9.0205	113	20.0262	26	6.2359	gi|395484831|gb|AFN66653.1|	117.9	4e-26	lutescent 2 [Solanum lycopersicum]	--	--	--	--	--	--	--	--	alr2114	47	8e-06	COG0750	Predicted membrane-associated Zn-dependent proteases 1	--	--	--	--	--	GO:0009416//response to light stimulus;GO:0010027//thylakoid membrane organization;GO:0006508//proteolysis;GO:0009658//chloroplast organization;GO:0009959//negative gravitropism;GO:0010207//photosystem II assembly;GO:0009723//response to ethylene stimulus;GO:0048564//photosystem I assembly	GO:0004222//metalloendopeptidase activity	GO:0009507//chloroplast;GO:0016020//membrane
CL1022.Contig10_All	2491	103	1.9736	131	2.8253	112	2.9708	125	3.4014	147	2.7505	101	2.5576	gi|115475045|ref|NP_001061119.1|	627.9	2e-178	Os08g0176800 [Oryza sativa Japonica Group] >gi|113623088|dbj|BAF23033.1| Os08g0176800 [Oryza sativa Japonica Group]	gi|115475044|ref|NM_001067654.1|	145	2e-31	Oryza sativa Japonica Group Os08g0176800 (Os08g0176800) mRNA, complete cds	sp|Q38942|RAE1L_ARATH	615	5e-176	Rae1-like protein At1g80670 OS=Arabidopsis thaliana GN=At1g80670 PE=2 SV=2	SPCC4B3.18	204	5e-52	COG0452	Phosphopantothenoylcysteine synthetase/decarboxylase	K14298	2e-179	627	osa:4344798	mRNA export factor	-	GO:0000166//nucleotide binding;GO:0005515//protein binding	GO:0005635//nuclear envelope;GO:0005829//cytosol;GO:0080008//Cul4-RING ubiquitin ligase complex;GO:0009536//plastid
CL1022.Contig11_All	2458	64	1.2428	74	1.6174	96	2.5806	88	2.4267	130	2.4651	92	2.361	gi|115475045|ref|NP_001061119.1|	627.9	2e-178	Os08g0176800 [Oryza sativa Japonica Group] >gi|113623088|dbj|BAF23033.1| Os08g0176800 [Oryza sativa Japonica Group]	gi|115475044|ref|NM_001067654.1|	145	2e-31	Oryza sativa Japonica Group Os08g0176800 (Os08g0176800) mRNA, complete cds	sp|Q38942|RAE1L_ARATH	615	5e-176	Rae1-like protein At1g80670 OS=Arabidopsis thaliana GN=At1g80670 PE=2 SV=2	SPCC4B3.18	122	4e-48	COG0452	Phosphopantothenoylcysteine synthetase/decarboxylase	K14298	2e-179	627	osa:4344798	mRNA export factor	-	GO:0000166//nucleotide binding;GO:0005515//protein binding	GO:0005635//nuclear envelope;GO:0005829//cytosol;GO:0080008//Cul4-RING ubiquitin ligase complex;GO:0009536//plastid
CL1022.Contig12_All	2355	88	1.7836	99	2.2585	127	3.5632	117	3.3675	139	2.7511	90	2.4106	gi|115475045|ref|NP_001061119.1|	627.9	2e-178	Os08g0176800 [Oryza sativa Japonica Group] >gi|113623088|dbj|BAF23033.1| Os08g0176800 [Oryza sativa Japonica Group]	gi|115475044|ref|NM_001067654.1|	145	2e-31	Oryza sativa Japonica Group Os08g0176800 (Os08g0176800) mRNA, complete cds	sp|Q38942|RAE1L_ARATH	615	4e-176	Rae1-like protein At1g80670 OS=Arabidopsis thaliana GN=At1g80670 PE=2 SV=2	SPCC4B3.18	208	4e-53	COG0452	Phosphopantothenoylcysteine synthetase/decarboxylase	K14298	2e-179	627	osa:4344798	mRNA export factor	-	GO:0000166//nucleotide binding;GO:0005515//protein binding	GO:0005635//nuclear envelope;GO:0005829//cytosol;GO:0080008//Cul4-RING ubiquitin ligase complex;GO:0009536//plastid
CL1022.Contig1_All	2427	81	1.593	107	2.3686	111	3.0219	106	2.9604	120	2.3046	104	2.703	gi|115475045|ref|NP_001061119.1|	627.9	2e-178	Os08g0176800 [Oryza sativa Japonica Group] >gi|113623088|dbj|BAF23033.1| Os08g0176800 [Oryza sativa Japonica Group]	gi|115475044|ref|NM_001067654.1|	145	2e-31	Oryza sativa Japonica Group Os08g0176800 (Os08g0176800) mRNA, complete cds	sp|Q38942|RAE1L_ARATH	615	5e-176	Rae1-like protein At1g80670 OS=Arabidopsis thaliana GN=At1g80670 PE=2 SV=2	SPCC4B3.18	208	4e-53	COG0452	Phosphopantothenoylcysteine synthetase/decarboxylase	K14298	2e-179	627	osa:4344798	mRNA export factor	-	GO:0000166//nucleotide binding;GO:0005515//protein binding	GO:0005635//nuclear envelope;GO:0005829//cytosol;GO:0080008//Cul4-RING ubiquitin ligase complex;GO:0009536//plastid
CL1022.Contig2_All	2488	121	2.3214	198	4.2755	179	4.7537	193	5.258	182	3.4095	112	2.8396	gi|115475045|ref|NP_001061119.1|	109.8	3e-173	Os08g0176800 [Oryza sativa Japonica Group] >gi|113623088|dbj|BAF23033.1| Os08g0176800 [Oryza sativa Japonica Group]	gi|115475044|ref|NM_001067654.1|	145	2e-31	Oryza sativa Japonica Group Os08g0176800 (Os08g0176800) mRNA, complete cds	sp|Q38942|RAE1L_ARATH	518	7e-171	Rae1-like protein At1g80670 OS=Arabidopsis thaliana GN=At1g80670 PE=2 SV=2	SPCC4B3.18	211	6e-54	COG0452	Phosphopantothenoylcysteine synthetase/decarboxylase	K14298	3e-174	524	osa:4344798	mRNA export factor	-	GO:0000166//nucleotide binding;GO:0005515//protein binding	GO:0005635//nuclear envelope;GO:0005829//cytosol;GO:0080008//Cul4-RING ubiquitin ligase complex;GO:0009536//plastid
CL1022.Contig3_All	940	24	1.2187	14	0.8002	15	1.0544	30	2.1633	18	0.8925	19	1.275	gi|224063167|ref|XP_002301023.1|	173.7	3e-42	predicted protein [Populus trichocarpa] >gi|222842749|gb|EEE80296.1| predicted protein [Populus trichocarpa]	gi|255545579|ref|XM_002513804.1|	71.9	1e-09	Ricinus communis cornichon, putative, mRNA	sp|Q8GXR5|PPCS1_ARATH	159	3e-39	Phosphopantothenate--cysteine ligase 1 OS=Arabidopsis thaliana GN=PPCS1 PE=2 SV=1	SPCC4B3.18	85.9	9e-17	COG0452	Phosphopantothenoylcysteine synthetase/decarboxylase	K01922	3e-43	173	pop:POPTR_710235	phosphopantothenate-cysteine ligase [EC:6.3.2.5]	GO:0015937//coenzyme A biosynthetic process	GO:0004632//phosphopantothenate--cysteine ligase activity	GO:0009507//chloroplast
CL1022.Contig4_All	2530	92	1.7357	140	2.9729	121	3.1601	125	3.3489	157	2.8924	96	2.3935	gi|115475045|ref|NP_001061119.1|	627.9	2e-178	Os08g0176800 [Oryza sativa Japonica Group] >gi|113623088|dbj|BAF23033.1| Os08g0176800 [Oryza sativa Japonica Group]	gi|115475044|ref|NM_001067654.1|	145	2e-31	Oryza sativa Japonica Group Os08g0176800 (Os08g0176800) mRNA, complete cds	sp|Q38942|RAE1L_ARATH	615	5e-176	Rae1-like protein At1g80670 OS=Arabidopsis thaliana GN=At1g80670 PE=2 SV=2	SPCC4B3.18	122	4e-48	COG0452	Phosphopantothenoylcysteine synthetase/decarboxylase	K14298	2e-179	627	osa:4344798	mRNA export factor	-	GO:0000166//nucleotide binding;GO:0005515//protein binding	GO:0005635//nuclear envelope;GO:0005829//cytosol;GO:0080008//Cul4-RING ubiquitin ligase complex;GO:0009536//plastid
CL1022.Contig5_All	2394	89	1.7745	101	2.2666	89	2.4564	98	2.7747	125	2.4337	107	2.8193	gi|115475045|ref|NP_001061119.1|	627.9	2e-178	Os08g0176800 [Oryza sativa Japonica Group] >gi|113623088|dbj|BAF23033.1| Os08g0176800 [Oryza sativa Japonica Group]	gi|115475044|ref|NM_001067654.1|	145	2e-31	Oryza sativa Japonica Group Os08g0176800 (Os08g0176800) mRNA, complete cds	sp|Q38942|RAE1L_ARATH	615	5e-176	Rae1-like protein At1g80670 OS=Arabidopsis thaliana GN=At1g80670 PE=2 SV=2	SPCC4B3.18	200	8e-51	COG0452	Phosphopantothenoylcysteine synthetase/decarboxylase	K14298	2e-179	627	osa:4344798	mRNA export factor	-	GO:0000166//nucleotide binding;GO:0005515//protein binding	GO:0005635//nuclear envelope;GO:0005829//cytosol;GO:0080008//Cul4-RING ubiquitin ligase complex;GO:0009536//plastid
CL1022.Contig6_All	2460	94	1.8239	106	2.315	107	2.8739	123	3.3891	117	2.2168	78	2.0001	gi|115475045|ref|NP_001061119.1|	627.9	2e-178	Os08g0176800 [Oryza sativa Japonica Group] >gi|113623088|dbj|BAF23033.1| Os08g0176800 [Oryza sativa Japonica Group]	gi|115475044|ref|NM_001067654.1|	145	2e-31	Oryza sativa Japonica Group Os08g0176800 (Os08g0176800) mRNA, complete cds	sp|Q38942|RAE1L_ARATH	615	5e-176	Rae1-like protein At1g80670 OS=Arabidopsis thaliana GN=At1g80670 PE=2 SV=2	SPCC4B3.18	200	8e-51	COG0452	Phosphopantothenoylcysteine synthetase/decarboxylase	K14298	2e-179	627	osa:4344798	mRNA export factor	-	GO:0000166//nucleotide binding;GO:0005515//protein binding	GO:0005635//nuclear envelope;GO:0005829//cytosol;GO:0080008//Cul4-RING ubiquitin ligase complex;GO:0009536//plastid
CL1022.Contig7_All	2497	65	1.2425	95	2.044	88	2.3286	75	2.0359	125	2.3333	86	2.1725	gi|115475045|ref|NP_001061119.1|	627.9	2e-178	Os08g0176800 [Oryza sativa Japonica Group] >gi|113623088|dbj|BAF23033.1| Os08g0176800 [Oryza sativa Japonica Group]	gi|115475044|ref|NM_001067654.1|	145	2e-31	Oryza sativa Japonica Group Os08g0176800 (Os08g0176800) mRNA, complete cds	sp|Q38942|RAE1L_ARATH	615	5e-176	Rae1-like protein At1g80670 OS=Arabidopsis thaliana GN=At1g80670 PE=2 SV=2	SPCC4B3.18	114	8e-46	COG0452	Phosphopantothenoylcysteine synthetase/decarboxylase	K14298	2e-179	627	osa:4344798	mRNA export factor	-	GO:0000166//nucleotide binding;GO:0005515//protein binding	GO:0005635//nuclear envelope;GO:0005829//cytosol;GO:0080008//Cul4-RING ubiquitin ligase complex;GO:0009536//plastid
CL1022.Contig8_All	2563	82	1.5271	82	1.7189	81	2.0882	86	2.2744	125	2.2732	79	1.9443	gi|115475045|ref|NP_001061119.1|	627.9	2e-178	Os08g0176800 [Oryza sativa Japonica Group] >gi|113623088|dbj|BAF23033.1| Os08g0176800 [Oryza sativa Japonica Group]	gi|115475044|ref|NM_001067654.1|	145	2e-31	Oryza sativa Japonica Group Os08g0176800 (Os08g0176800) mRNA, complete cds	sp|Q38942|RAE1L_ARATH	615	5e-176	Rae1-like protein At1g80670 OS=Arabidopsis thaliana GN=At1g80670 PE=2 SV=2	SPCC4B3.18	114	8e-46	COG0452	Phosphopantothenoylcysteine synthetase/decarboxylase	K14298	2e-179	627	osa:4344798	mRNA export factor	-	GO:0000166//nucleotide binding;GO:0005515//protein binding	GO:0005635//nuclear envelope;GO:0005829//cytosol;GO:0080008//Cul4-RING ubiquitin ligase complex;GO:0009536//plastid
CL1022.Contig9_All	2594	79	1.4537	100	2.0711	99	2.5217	106	2.7698	130	2.3359	87	2.1156	gi|115475045|ref|NP_001061119.1|	627.9	2e-178	Os08g0176800 [Oryza sativa Japonica Group] >gi|113623088|dbj|BAF23033.1| Os08g0176800 [Oryza sativa Japonica Group]	gi|115475044|ref|NM_001067654.1|	145	3e-31	Oryza sativa Japonica Group Os08g0176800 (Os08g0176800) mRNA, complete cds	sp|Q38942|RAE1L_ARATH	615	5e-176	Rae1-like protein At1g80670 OS=Arabidopsis thaliana GN=At1g80670 PE=2 SV=2	SPCC4B3.18	119	5e-47	COG0452	Phosphopantothenoylcysteine synthetase/decarboxylase	K14298	2e-179	627	osa:4344798	mRNA export factor	-	GO:0000166//nucleotide binding;GO:0005515//protein binding	GO:0005635//nuclear envelope;GO:0005829//cytosol;GO:0080008//Cul4-RING ubiquitin ligase complex;GO:0009536//plastid
CL10220.Contig1_All	574	434	36.0897	380	35.5668	156	17.9573	138	16.2961	410	33.2926	277	30.4404	gi|242074480|ref|XP_002447176.1|	78.6	5e-14	hypothetical protein SORBIDRAFT_06g029830 [Sorghum bicolor] >gi|241938359|gb|EES11504.1| hypothetical protein SORBIDRAFT_06g029830 [Sorghum bicolor]	gi|332189094|gb|CP002684.1|	61.9	6e-07	Arabidopsis thaliana chromosome 1, complete sequence	--	--	--	--	--	--	--	--	--	--	--	--	--	--	-	-	-
CL10220.Contig2_All	688	394	27.3346	425	33.1875	139	13.3492	143	14.0885	545	36.9219	290	26.5884	gi|242074480|ref|XP_002447176.1|	77.4	1e-13	hypothetical protein SORBIDRAFT_06g029830 [Sorghum bicolor] >gi|241938359|gb|EES11504.1| hypothetical protein SORBIDRAFT_06g029830 [Sorghum bicolor]	gi|332189094|gb|CP002684.1|	61.9	8e-07	Arabidopsis thaliana chromosome 1, complete sequence	--	--	--	--	--	--	--	--	--	--	--	--	--	--	-	-	-
CL10221.Contig1_All	243	4	0.7857	1	0.2211	4	1.0876	0	0	6	1.1509	3	0.7787	gi|342316280|ref|YP_004769802.1|	164.1	5e-40	RNA polymerase beta&apos; subunit (chloroplast) [Wolffiella lingulata] >gi|341834145|gb|AEK94415.1| RNA polymerase beta&apos; subunit [Wolffiella lingulata]	gi|341834050|gb|JN160603.1|	426	1e-117	Spirodela polyrhiza strain 7498 chloroplast, complete genome	sp|A9L986|RPOC2_LEMMI	162	4e-41	DNA-directed RNA polymerase subunit beta'' OS=Lemna minor GN=rpoC2 PE=3 SV=1	--	--	--	--	--	K03046	2e-35	144	vvi:4025097	DNA-directed RNA polymerase subunit beta' [EC:2.7.7.6]	GO:0006351//transcription, DNA-dependent	GO:0003899//DNA-directed RNA polymerase activity;GO:0003677//DNA binding	GO:0009507//chloroplast
CL10222.Contig1_All	400	5	0.5966	10	1.3431	7	1.1563	8	1.3556	13	1.5148	4	0.6308	--	--	--	--	--	--	--	--	--	--	--	--	--	--	--	--	--	--	--	--	--	--	-	-	-
CL10222.Contig2_All	1211	21	0.8277	22	0.976	30	1.6368	20	1.1194	44	1.6935	20	1.0418	--	--	--	--	--	--	--	--	--	--	--	--	--	--	--	--	--	--	--	--	--	--	-	-	-
CL10223.Contig1_All	471	6	0.608	12	1.3688	5	0.7014	11	1.583	13	1.2865	11	1.4732	--	--	--	--	--	--	--	--	--	--	--	--	--	--	--	--	--	--	--	--	--	--	-	-	-
CL10223.Contig2_All	606	13	1.0239	7	0.6206	5	0.5452	5	0.5593	14	1.0768	19	1.9777	--	--	--	--	--	--	--	--	--	--	--	--	--	--	--	--	--	--	--	--	--	--	-	-	-
CL10223.Contig3_All	555	15	1.29	17	1.6456	8	0.9524	8	0.977	22	1.8476	12	1.3639	--	--	--	--	--	--	--	--	--	--	--	--	--	--	--	--	--	--	--	--	--	--	-	-	-
CL10224.Contig1_All	765	32	1.9966	23	1.6153	14	1.2092	13	1.1519	14	0.853	15	1.2368	gi|302829508|ref|XP_002946321.1|	53.1	4e-06	hypothetical protein VOLCADRAFT_86475 [Volvox carteri f. nagariensis] >gi|300269136|gb|EFJ53316.1| hypothetical protein VOLCADRAFT_86475 [Volvox carteri f. nagariensis]	--	--	--	--	--	--	--	--	--	--	--	--	--	--	--	--	--	--	-	-	-
CL10225.Contig1_All	804	18	1.0686	63	4.2098	42	3.4516	34	2.8664	54	3.1305	12	0.9415	--	--	--	--	--	--	--	--	--	--	--	--	--	--	--	--	--	--	--	--	--	--	-	-	-
CL10225.Contig2_All	983	33	1.6024	15	0.8198	13	0.8738	39	2.6892	6	0.2845	33	2.1176	--	--	--	--	--	--	--	--	--	--	--	--	--	--	--	--	--	--	--	--	--	--	-	-	-
CL10226.Contig1_All	2232	1567	33.5105	609	14.6587	603	17.8506	568	17.2493	847	17.6874	1489	42.0807	gi|356553118|ref|XP_003544905.1|	521.5	2e-146	PREDICTED: uncharacterized protein LOC100803694 [Glycine max]	gi|189085457|gb|AC226196.1|	83.8	7e-13	Musa acuminata clone BAC MA4-125A12, complete sequence	--	--	--	--	--	--	--	--	--	K07195	2e-127	454	aly:ARALYDRAFT_470722	exocyst complex component 7	GO:0035556//intracellular signal transduction;GO:0006887//exocytosis;GO:0009738//abscisic acid mediated signaling pathway	-	GO:0070062//extracellular vesicular exosome;GO:0005886//plasma membrane;GO:0005829//cytosol;GO:0009536//plastid
CL10226.Contig2_All	2083	1852	42.4382	727	18.7507	864	27.4065	850	27.6596	957	21.414	1472	44.5759	gi|356553118|ref|XP_003544905.1|	520.8	3e-146	PREDICTED: uncharacterized protein LOC100803694 [Glycine max]	gi|189085457|gb|AC226196.1|	83.8	6e-13	Musa acuminata clone BAC MA4-125A12, complete sequence	--	--	--	--	--	--	--	--	--	K07195	6e-127	453	aly:ARALYDRAFT_470722	exocyst complex component 7	GO:0035556//intracellular signal transduction;GO:0006887//exocytosis;GO:0009738//abscisic acid mediated signaling pathway	-	GO:0070062//extracellular vesicular exosome;GO:0005886//plasma membrane;GO:0005829//cytosol;GO:0009536//plastid
CL10227.Contig1_All	812	238	13.9903	375	24.8113	201	16.3557	212	17.6968	349	20.0329	201	15.6143	gi|294462628|gb|ADE76860.1|	117.5	2e-25	unknown [Picea sitchensis]	gi|359484968|ref|XM_002269303.2|	60	4e-06	PREDICTED: Vitis vinifera uncharacterized LOC100252029 (LOC100252029), mRNA	--	--	--	--	--	--	--	--	--	--	--	--	--	--	GO:0009987//cellular process	-	-
CL10227.Contig2_All	752	231	14.6622	344	24.5762	220	19.3301	220	19.8299	315	19.524	232	19.4604	gi|294462628|gb|ADE76860.1|	117.5	1e-25	unknown [Picea sitchensis]	gi|359484968|ref|XM_002269303.2|	60	3e-06	PREDICTED: Vitis vinifera uncharacterized LOC100252029 (LOC100252029), mRNA	--	--	--	--	--	--	--	--	--	--	--	--	--	--	GO:0009987//cellular process	-	-
CL10227.Contig3_All	919	167	8.6737	284	16.6026	178	12.7978	217	16.0052	259	13.1359	173	11.8744	gi|294462628|gb|ADE76860.1|	117.5	2e-25	unknown [Picea sitchensis]	gi|359484968|ref|XM_002269303.2|	60	4e-06	PREDICTED: Vitis vinifera uncharacterized LOC100252029 (LOC100252029), mRNA	--	--	--	--	--	--	--	--	--	--	--	--	--	--	GO:0009987//cellular process	-	-
CL10228.Contig1_All	1726	836	23.1191	507	15.7812	570	21.8204	548	21.5207	836	22.5757	722	26.3863	gi|225460869|ref|XP_002277314.1|	513.1	5e-144	PREDICTED: uncharacterized protein LOC100245205 [Vitis vinifera]	gi|359496710|ref|XM_003635262.1|	79.8	8e-12	PREDICTED: Vitis vinifera uncharacterized LOC100854148 (LOC100854148), mRNA	--	--	--	--	--	--	--	--	--	--	--	--	--	--	GO:0009737//response to abscisic acid stimulus;GO:0009414//response to water deprivation;GO:0009409//response to cold;GO:0042538//hyperosmotic salinity response	-	GO:0005739//mitochondrion;GO:0005634//nucleus
CL10228.Contig2_All	1511	846	26.7246	569	20.2312	631	27.5927	603	27.0501	978	30.1682	703	29.3476	gi|225460869|ref|XP_002277314.1|	513.1	4e-144	PREDICTED: uncharacterized protein LOC100245205 [Vitis vinifera]	gi|359496710|ref|XM_003635262.1|	79.8	7e-12	PREDICTED: Vitis vinifera uncharacterized LOC100854148 (LOC100854148), mRNA	--	--	--	--	--	--	--	--	--	--	--	--	--	--	GO:0009737//response to abscisic acid stimulus;GO:0009414//response to water deprivation;GO:0009409//response to cold;GO:0042538//hyperosmotic salinity response	-	GO:0005739//mitochondrion;GO:0005634//nucleus
CL10229.Contig1_All	429	6	0.6676	2	0.2505	7	1.0781	11	1.738	8	0.8692	8	1.1763	--	--	--	--	--	--	--	--	--	--	--	--	--	--	--	--	--	K05391	3e-06	48.5	rcu:RCOM_0623350	cyclic nucleotide gated channel, other eukaryote	-	-	-
CL10229.Contig2_All	2397	83	1.6528	42	0.9414	60	1.6539	49	1.3856	80	1.5556	47	1.2368	gi|225445859|ref|XP_002278464.1|	1042.7	0	PREDICTED: probable cyclic nucleotide-gated ion channel 5 [Vitis vinifera] >gi|297743648|emb|CBI36531.3| unnamed protein product [Vitis vinifera]	gi|297825306|ref|XM_002880490.1|	167	6e-38	Arabidopsis lyrata subsp. lyrata ATCNGC6, mRNA	sp|Q8RWS9|CNGC5_ARATH	970	0	Probable cyclic nucleotide-gated ion channel 5 OS=Arabidopsis thaliana GN=CNGC5 PE=2 SV=1	--	--	--	--	--	K05391	0	1042	vvi:100246671	cyclic nucleotide gated channel, other eukaryote	GO:0055085//transmembrane transport;GO:0009294//DNA mediated transformation;GO:0006813//potassium ion transport;GO:0046686//response to cadmium ion;GO:0006487//protein N-linked glycosylation	GO:0005516//calmodulin binding;GO:0005249//voltage-gated potassium channel activity;GO:0004672//protein kinase activity;GO:0030551//cyclic nucleotide binding	GO:0016021//integral to membrane;GO:0005886//plasma membrane
CL10229.Contig3_All	1962	59	1.4354	44	1.2048	40	1.3471	46	1.5892	75	1.7817	38	1.2217	gi|225445859|ref|XP_002278464.1|	979.5	0	PREDICTED: probable cyclic nucleotide-gated ion channel 5 [Vitis vinifera] >gi|297743648|emb|CBI36531.3| unnamed protein product [Vitis vinifera]	gi|297825306|ref|XM_002880490.1|	167	5e-38	Arabidopsis lyrata subsp. lyrata ATCNGC6, mRNA	sp|Q8RWS9|CNGC5_ARATH	925	0	Probable cyclic nucleotide-gated ion channel 5 OS=Arabidopsis thaliana GN=CNGC5 PE=2 SV=1	--	--	--	--	--	K05391	0	979	vvi:100246671	cyclic nucleotide gated channel, other eukaryote	GO:0055085//transmembrane transport;GO:0006468//protein phosphorylation;GO:0009294//DNA mediated transformation;GO:0006813//potassium ion transport;GO:0046686//response to cadmium ion;GO:0006487//protein N-linked glycosylation	GO:0005516//calmodulin binding;GO:0005249//voltage-gated potassium channel activity;GO:0004692//cGMP-dependent protein kinase activity;GO:0030551//cyclic nucleotide binding;GO:0005524//ATP binding	GO:0016021//integral to membrane;GO:0005886//plasma membrane
CL1023.Contig10_All	3509	112	1.5235	138	2.1129	80	1.5064	91	1.7578	181	2.4042	160	2.8762	gi|295687237|gb|ADG27844.1|	650.6	0	RNA helicase-like protein [Gossypium hirsutum]	gi|256537285|gb|GQ394340.1|	91.7	4e-15	Gossypium hirsutum cultivar Deltapine 33 B clone MONCS1305 SSR marker CGR6912 genomic sequence	sp|Q10RI7|RH38_ORYSJ	621	7e-178	DEAD-box ATP-dependent RNA helicase 38 OS=Oryza sativa subsp. japonica GN=Os03g0158200 PE=3 SV=1	SPAC1006.07	231	7e-60	COG0513	Superfamily II DNA and RNA helicases	K01529	9e-163	573	ath:AT3G53110	[EC:3.6.1.-]	GO:0009409//response to cold;GO:0009408//response to heat;GO:0009737//response to abscisic acid stimulus;GO:0016973//poly(A)+ mRNA export from nucleus	GO:0003676//nucleic acid binding;GO:0008026//ATP-dependent helicase activity;GO:0008186//RNA-dependent ATPase activity;GO:0005524//ATP binding	GO:0005635//nuclear envelope;GO:0005737//cytoplasm;GO:0005886//plasma membrane
CL1023.Contig11_All	3638	180	2.3617	214	3.1603	113	2.0523	115	2.1427	212	2.7161	191	3.3117	gi|295687237|gb|ADG27844.1|	650.6	0	RNA helicase-like protein [Gossypium hirsutum]	gi|256537285|gb|GQ394340.1|	91.7	5e-15	Gossypium hirsutum cultivar Deltapine 33 B clone MONCS1305 SSR marker CGR6912 genomic sequence	sp|Q10RI7|RH38_ORYSJ	621	8e-178	DEAD-box ATP-dependent RNA helicase 38 OS=Oryza sativa subsp. japonica GN=Os03g0158200 PE=3 SV=1	SPAC1006.07	231	7e-60	COG0513	Superfamily II DNA and RNA helicases	K01529	9e-163	573	ath:AT3G53110	[EC:3.6.1.-]	GO:0009409//response to cold;GO:0009408//response to heat;GO:0009737//response to abscisic acid stimulus;GO:0016973//poly(A)+ mRNA export from nucleus	GO:0003676//nucleic acid binding;GO:0008026//ATP-dependent helicase activity;GO:0008186//RNA-dependent ATPase activity;GO:0005524//ATP binding	GO:0005635//nuclear envelope;GO:0005737//cytoplasm;GO:0005886//plasma membrane
CL1023.Contig12_All	3494	155	2.1175	173	2.6601	76	1.4372	86	1.6684	210	2.8014	202	3.6468	gi|295687237|gb|ADG27844.1|	650.6	0	RNA helicase-like protein [Gossypium hirsutum]	gi|256537285|gb|GQ394340.1|	91.7	4e-15	Gossypium hirsutum cultivar Deltapine 33 B clone MONCS1305 SSR marker CGR6912 genomic sequence	sp|Q10RI7|RH38_ORYSJ	621	7e-178	DEAD-box ATP-dependent RNA helicase 38 OS=Oryza sativa subsp. japonica GN=Os03g0158200 PE=3 SV=1	SPAC1006.07	231	7e-60	COG0513	Superfamily II DNA and RNA helicases	K01529	9e-163	573	ath:AT3G53110	[EC:3.6.1.-]	GO:0009409//response to cold;GO:0009408//response to heat;GO:0009737//response to abscisic acid stimulus;GO:0016973//poly(A)+ mRNA export from nucleus	GO:0003676//nucleic acid binding;GO:0008026//ATP-dependent helicase activity;GO:0008186//RNA-dependent ATPase activity;GO:0005524//ATP binding	GO:0005635//nuclear envelope;GO:0005737//cytoplasm;GO:0005886//plasma membrane
CL1023.Contig13_All	3705	169	2.1772	179	2.5956	102	1.819	102	1.8661	220	2.7676	177	3.0135	gi|295687237|gb|ADG27844.1|	650.6	0	RNA helicase-like protein [Gossypium hirsutum]	gi|256537285|gb|GQ394340.1|	91.7	5e-15	Gossypium hirsutum cultivar Deltapine 33 B clone MONCS1305 SSR marker CGR6912 genomic sequence	sp|Q10RI7|RH38_ORYSJ	621	8e-178	DEAD-box ATP-dependent RNA helicase 38 OS=Oryza sativa subsp. japonica GN=Os03g0158200 PE=3 SV=1	SPAC1006.07	231	7e-60	COG0513	Superfamily II DNA and RNA helicases	K01529	9e-163	573	ath:AT3G53110	[EC:3.6.1.-]	GO:0009409//response to cold;GO:0009408//response to heat;GO:0009737//response to abscisic acid stimulus;GO:0016973//poly(A)+ mRNA export from nucleus	GO:0003676//nucleic acid binding;GO:0008026//ATP-dependent helicase activity;GO:0008186//RNA-dependent ATPase activity;GO:0005524//ATP binding	GO:0005635//nuclear envelope;GO:0005737//cytoplasm;GO:0005886//plasma membrane
CL1023.Contig14_All	3378	115	1.625	142	2.2584	84	1.643	85	1.7056	153	2.1111	180	3.3612	gi|295687237|gb|ADG27844.1|	650.6	0	RNA helicase-like protein [Gossypium hirsutum]	gi|291293792|gb|GU599900.1|	75.8	3e-10	Arabidopsis thaliana glucuronokinase (GlcAK1) mRNA, complete cds	sp|Q10RI7|RH38_ORYSJ	621	7e-178	DEAD-box ATP-dependent RNA helicase 38 OS=Oryza sativa subsp. japonica GN=Os03g0158200 PE=3 SV=1	SPAC1006.07	231	6e-60	COG0513	Superfamily II DNA and RNA helicases	K01529	8e-163	573	ath:AT3G53110	[EC:3.6.1.-]	GO:0009409//response to cold;GO:0009408//response to heat;GO:0009737//response to abscisic acid stimulus;GO:0016973//poly(A)+ mRNA export from nucleus	GO:0003676//nucleic acid binding;GO:0008026//ATP-dependent helicase activity;GO:0008186//RNA-dependent ATPase activity;GO:0005524//ATP binding	GO:0005635//nuclear envelope;GO:0005737//cytoplasm;GO:0005886//plasma membrane
CL1023.Contig15_All	3662	135	1.7596	135	1.9806	92	1.66	102	1.888	174	2.2147	202	3.4795	gi|295687237|gb|ADG27844.1|	650.6	0	RNA helicase-like protein [Gossypium hirsutum]	gi|256537285|gb|GQ394340.1|	91.7	5e-15	Gossypium hirsutum cultivar Deltapine 33 B clone MONCS1305 SSR marker CGR6912 genomic sequence	sp|Q10RI7|RH38_ORYSJ	621	8e-178	DEAD-box ATP-dependent RNA helicase 38 OS=Oryza sativa subsp. japonica GN=Os03g0158200 PE=3 SV=1	SPAC1006.07	231	7e-60	COG0513	Superfamily II DNA and RNA helicases	K01529	9e-163	573	ath:AT3G53110	[EC:3.6.1.-]	GO:0009409//response to cold;GO:0009408//response to heat;GO:0009737//response to abscisic acid stimulus;GO:0016973//poly(A)+ mRNA export from nucleus	GO:0003676//nucleic acid binding;GO:0008026//ATP-dependent helicase activity;GO:0008186//RNA-dependent ATPase activity;GO:0005524//ATP binding	GO:0005635//nuclear envelope;GO:0005737//cytoplasm;GO:0005886//plasma membrane
CL1023.Contig16_All	2116	298	6.7221	293	7.4392	217	6.776	225	7.2075	311	6.8505	245	7.3035	gi|295687237|gb|ADG27844.1|	649.4	0	RNA helicase-like protein [Gossypium hirsutum]	gi|357113969|ref|XM_003558726.1|	61.9	2e-06	PREDICTED: Brachypodium distachyon DEAD-box ATP-dependent RNA helicase 38-like (LOC100841980), mRNA	sp|Q10RI7|RH38_ORYSJ	621	4e-178	DEAD-box ATP-dependent RNA helicase 38 OS=Oryza sativa subsp. japonica GN=Os03g0158200 PE=3 SV=1	SPAC1006.07	234	3e-61	COG0513	Superfamily II DNA and RNA helicases	K01529	2e-163	574	ath:AT3G53110	[EC:3.6.1.-]	GO:0009409//response to cold;GO:0009408//response to heat;GO:0009737//response to abscisic acid stimulus;GO:0016973//poly(A)+ mRNA export from nucleus	GO:0003676//nucleic acid binding;GO:0008026//ATP-dependent helicase activity;GO:0008186//RNA-dependent ATPase activity;GO:0005524//ATP binding	GO:0005635//nuclear envelope;GO:0005737//cytoplasm;GO:0005886//plasma membrane
CL1023.Contig1_All	1840	255	6.615	251	7.3287	138	4.9555	131	4.8258	260	6.5861	208	7.1306	gi|295687237|gb|ADG27844.1|	649.4	0	RNA helicase-like protein [Gossypium hirsutum]	gi|357113969|ref|XM_003558726.1|	61.9	2e-06	PREDICTED: Brachypodium distachyon DEAD-box ATP-dependent RNA helicase 38-like (LOC100841980), mRNA	sp|Q10RI7|RH38_ORYSJ	621	4e-178	DEAD-box ATP-dependent RNA helicase 38 OS=Oryza sativa subsp. japonica GN=Os03g0158200 PE=3 SV=1	SPAC1006.07	234	3e-61	COG0513	Superfamily II DNA and RNA helicases	K01529	1e-163	574	ath:AT3G53110	[EC:3.6.1.-]	GO:0009409//response to cold;GO:0009408//response to heat;GO:0009737//response to abscisic acid stimulus;GO:0016973//poly(A)+ mRNA export from nucleus	GO:0003676//nucleic acid binding;GO:0008026//ATP-dependent helicase activity;GO:0008186//RNA-dependent ATPase activity;GO:0005524//ATP binding	GO:0005635//nuclear envelope;GO:0005737//cytoplasm;GO:0005886//plasma membrane
CL1023.Contig2_All	1955	328	8.0082	296	8.1343	224	7.5706	199	6.8996	348	8.2967	306	9.8732	gi|359482283|ref|XP_002264701.2|	645.2	0	PREDICTED: DEAD-box ATP-dependent RNA helicase 38-like [Vitis vinifera] >gi|297740016|emb|CBI30198.3| unnamed protein product [Vitis vinifera]	gi|357113969|ref|XM_003558726.1|	61.9	2e-06	PREDICTED: Brachypodium distachyon DEAD-box ATP-dependent RNA helicase 38-like (LOC100841980), mRNA	sp|Q10RI7|RH38_ORYSJ	621	5e-178	DEAD-box ATP-dependent RNA helicase 38 OS=Oryza sativa subsp. japonica GN=Os03g0158200 PE=3 SV=1	SPAC1006.07	235	2e-61	COG0513	Superfamily II DNA and RNA helicases	K01529	3e-164	577	ath:AT3G53110	[EC:3.6.1.-]	GO:0009409//response to cold;GO:0009408//response to heat;GO:0009737//response to abscisic acid stimulus;GO:0016973//poly(A)+ mRNA export from nucleus	GO:0003676//nucleic acid binding;GO:0008026//ATP-dependent helicase activity;GO:0008186//RNA-dependent ATPase activity;GO:0005524//ATP binding	GO:0005635//nuclear envelope;GO:0005737//cytoplasm;GO:0005886//plasma membrane
CL1023.Contig3_All	1899	289	7.264	271	7.6669	161	5.6018	157	5.6039	307	7.5351	258	8.5699	gi|359482283|ref|XP_002264701.2|	645.2	0	PREDICTED: DEAD-box ATP-dependent RNA helicase 38-like [Vitis vinifera] >gi|297740016|emb|CBI30198.3| unnamed protein product [Vitis vinifera]	gi|357113969|ref|XM_003558726.1|	61.9	2e-06	PREDICTED: Brachypodium distachyon DEAD-box ATP-dependent RNA helicase 38-like (LOC100841980), mRNA	sp|Q10RI7|RH38_ORYSJ	621	5e-178	DEAD-box ATP-dependent RNA helicase 38 OS=Oryza sativa subsp. japonica GN=Os03g0158200 PE=3 SV=1	SPAC1006.07	235	2e-61	COG0513	Superfamily II DNA and RNA helicases	K01529	3e-164	577	ath:AT3G53110	[EC:3.6.1.-]	GO:0009409//response to cold;GO:0009408//response to heat;GO:0009737//response to abscisic acid stimulus;GO:0016973//poly(A)+ mRNA export from nucleus	GO:0003676//nucleic acid binding;GO:0008026//ATP-dependent helicase activity;GO:0008186//RNA-dependent ATPase activity;GO:0005524//ATP binding	GO:0005635//nuclear envelope;GO:0005737//cytoplasm;GO:0005886//plasma membrane
CL1023.Contig4_All	3691	154	1.9915	151	2.1979	72	1.2889	84	1.5426	158	1.9952	197	3.3667	gi|295687237|gb|ADG27844.1|	650.6	0	RNA helicase-like protein [Gossypium hirsutum]	gi|256537285|gb|GQ394340.1|	91.7	5e-15	Gossypium hirsutum cultivar Deltapine 33 B clone MONCS1305 SSR marker CGR6912 genomic sequence	sp|Q10RI7|RH38_ORYSJ	621	8e-178	DEAD-box ATP-dependent RNA helicase 38 OS=Oryza sativa subsp. japonica GN=Os03g0158200 PE=3 SV=1	SPAC1006.07	231	7e-60	COG0513	Superfamily II DNA and RNA helicases	K01529	9e-163	573	ath:AT3G53110	[EC:3.6.1.-]	GO:0009409//response to cold;GO:0009408//response to heat;GO:0009737//response to abscisic acid stimulus;GO:0016973//poly(A)+ mRNA export from nucleus	GO:0003676//nucleic acid binding;GO:0008026//ATP-dependent helicase activity;GO:0008186//RNA-dependent ATPase activity;GO:0005524//ATP binding	GO:0005635//nuclear envelope;GO:0005737//cytoplasm;GO:0005886//plasma membrane
CL1023.Contig5_All	3593	135	1.7934	142	2.1233	83	1.5263	104	1.962	190	2.4647	195	3.4234	gi|295687237|gb|ADG27844.1|	650.6	0	RNA helicase-like protein [Gossypium hirsutum]	gi|256537285|gb|GQ394340.1|	91.7	5e-15	Gossypium hirsutum cultivar Deltapine 33 B clone MONCS1305 SSR marker CGR6912 genomic sequence	sp|Q10RI7|RH38_ORYSJ	621	8e-178	DEAD-box ATP-dependent RNA helicase 38 OS=Oryza sativa subsp. japonica GN=Os03g0158200 PE=3 SV=1	SPAC1006.07	231	7e-60	COG0513	Superfamily II DNA and RNA helicases	K01529	9e-163	573	ath:AT3G53110	[EC:3.6.1.-]	GO:0009409//response to cold;GO:0009408//response to heat;GO:0009737//response to abscisic acid stimulus;GO:0016973//poly(A)+ mRNA export from nucleus	GO:0003676//nucleic acid binding;GO:0008026//ATP-dependent helicase activity;GO:0008186//RNA-dependent ATPase activity;GO:0005524//ATP binding	GO:0005635//nuclear envelope;GO:0005737//cytoplasm;GO:0005886//plasma membrane
CL1023.Contig6_All	3787	183	2.3065	221	3.1352	138	2.4078	154	2.7564	235	2.8923	173	2.8816	gi|295687237|gb|ADG27844.1|	650.6	0	RNA helicase-like protein [Gossypium hirsutum]	gi|256537285|gb|GQ394340.1|	91.7	5e-15	Gossypium hirsutum cultivar Deltapine 33 B clone MONCS1305 SSR marker CGR6912 genomic sequence	sp|Q10RI7|RH38_ORYSJ	621	8e-178	DEAD-box ATP-dependent RNA helicase 38 OS=Oryza sativa subsp. japonica GN=Os03g0158200 PE=3 SV=1	SPAC1006.07	231	7e-60	COG0513	Superfamily II DNA and RNA helicases	K01529	9e-163	573	ath:AT3G53110	[EC:3.6.1.-]	GO:0009409//response to cold;GO:0009408//response to heat;GO:0009737//response to abscisic acid stimulus;GO:0016973//poly(A)+ mRNA export from nucleus	GO:0003676//nucleic acid binding;GO:0008026//ATP-dependent helicase activity;GO:0008186//RNA-dependent ATPase activity;GO:0005524//ATP binding	GO:0005635//nuclear envelope;GO:0005737//cytoplasm;GO:0005886//plasma membrane
CL1023.Contig7_All	3561	126	1.6889	148	2.2329	78	1.4473	69	1.3134	171	2.2382	170	3.0113	gi|295687237|gb|ADG27844.1|	650.6	0	RNA helicase-like protein [Gossypium hirsutum]	gi|256537285|gb|GQ394340.1|	91.7	4e-15	Gossypium hirsutum cultivar Deltapine 33 B clone MONCS1305 SSR marker CGR6912 genomic sequence	sp|Q10RI7|RH38_ORYSJ	621	7e-178	DEAD-box ATP-dependent RNA helicase 38 OS=Oryza sativa subsp. japonica GN=Os03g0158200 PE=3 SV=1	SPAC1006.07	231	7e-60	COG0513	Superfamily II DNA and RNA helicases	K01529	9e-163	573	ath:AT3G53110	[EC:3.6.1.-]	GO:0009409//response to cold;GO:0009408//response to heat;GO:0009737//response to abscisic acid stimulus;GO:0016973//poly(A)+ mRNA export from nucleus	GO:0003676//nucleic acid binding;GO:0008026//ATP-dependent helicase activity;GO:0008186//RNA-dependent ATPase activity;GO:0005524//ATP binding	GO:0005635//nuclear envelope;GO:0005737//cytoplasm;GO:0005886//plasma membrane
CL1023.Contig8_All	3720	154	1.976	170	2.4552	105	1.865	90	1.6399	209	2.6187	187	3.1709	gi|295687237|gb|ADG27844.1|	650.6	0	RNA helicase-like protein [Gossypium hirsutum]	gi|256537285|gb|GQ394340.1|	91.7	5e-15	Gossypium hirsutum cultivar Deltapine 33 B clone MONCS1305 SSR marker CGR6912 genomic sequence	sp|Q10RI7|RH38_ORYSJ	621	8e-178	DEAD-box ATP-dependent RNA helicase 38 OS=Oryza sativa subsp. japonica GN=Os03g0158200 PE=3 SV=1	SPAC1006.07	231	7e-60	COG0513	Superfamily II DNA and RNA helicases	K01529	9e-163	573	ath:AT3G53110	[EC:3.6.1.-]	GO:0009409//response to cold;GO:0009408//response to heat;GO:0009737//response to abscisic acid stimulus;GO:0016973//poly(A)+ mRNA export from nucleus	GO:0003676//nucleic acid binding;GO:0008026//ATP-dependent helicase activity;GO:0008186//RNA-dependent ATPase activity;GO:0005524//ATP binding	GO:0005635//nuclear envelope;GO:0005737//cytoplasm;GO:0005886//plasma membrane
CL1023.Contig9_All	2183	404	8.8335	376	9.2535	254	7.6879	224	6.9552	364	7.7718	285	8.2352	gi|295687237|gb|ADG27844.1|	650.6	0	RNA helicase-like protein [Gossypium hirsutum]	gi|300193449|gb|HM152772.1|	60	1e-05	Populus alba x Populus tremula var. glandulosa DEAD box RNA helicase (RH1) mRNA, complete cds	sp|Q10RI7|RH38_ORYSJ	622	3e-178	DEAD-box ATP-dependent RNA helicase 38 OS=Oryza sativa subsp. japonica GN=Os03g0158200 PE=3 SV=1	SPAC1006.07	232	2e-60	COG0513	Superfamily II DNA and RNA helicases	K01529	2e-163	574	ath:AT3G53110	[EC:3.6.1.-]	GO:0009409//response to cold;GO:0009408//response to heat;GO:0009737//response to abscisic acid stimulus;GO:0016973//poly(A)+ mRNA export from nucleus	GO:0003676//nucleic acid binding;GO:0008026//ATP-dependent helicase activity;GO:0008186//RNA-dependent ATPase activity;GO:0005524//ATP binding	GO:0005635//nuclear envelope;GO:0005737//cytoplasm;GO:0005886//plasma membrane
CL10230.Contig1_All	1799	364	9.6577	1211	36.1648	477	17.5193	559	21.0619	941	24.38	342	11.9916	gi|356538974|ref|XP_003537975.1|	435.6	1e-120	PREDICTED: uncharacterized protein LOC100801140 [Glycine max]	--	--	--	--	sp|Q9FPQ6|GP1_CHLRE	143	4e-34	Vegetative cell wall protein gp1 OS=Chlamydomonas reinhardtii GN=GP1 PE=2 SV=1	Rv3876	89.7	1e-17	COG0455	ATPases involved in chromosome partitioning	K01115	7e-33	140	vcn:VOLCADRAFT_99471	phospholipase D [EC:3.1.4.4]	GO:0010103//stomatal complex morphogenesis;GO:0019684//photosynthesis, light reaction;GO:0006098//pentose-phosphate shunt;GO:0010218//response to far red light;GO:0016117//carotenoid biosynthetic process;GO:0010114//response to red light;GO:0009902//chloroplast relocation;GO:0015995//chlorophyll biosynthetic process;GO:0009637//response to blue light;GO:0019761//glucosinolate biosynthetic process…	-	GO:0009941//chloroplast envelope;GO:0009508//plastid chromosome;GO:0009535//chloroplast thylakoid membrane
CL10230.Contig2_All	1845	802	20.7484	2049	59.6649	1026	36.7435	1101	40.4489	1696	42.8455	574	19.6245	gi|356538974|ref|XP_003537975.1|	457.6	2e-127	PREDICTED: uncharacterized protein LOC100801140 [Glycine max]	--	--	--	--	sp|Q9FPQ6|GP1_CHLRE	129	1e-30	Vegetative cell wall protein gp1 OS=Chlamydomonas reinhardtii GN=GP1 PE=2 SV=1	Rv3876	87.8	6e-17	COG0455	ATPases involved in chromosome partitioning	K01115	5e-28	124	vcn:VOLCADRAFT_99471	phospholipase D [EC:3.1.4.4]	GO:0010103//stomatal complex morphogenesis;GO:0019684//photosynthesis, light reaction;GO:0006098//pentose-phosphate shunt;GO:0010218//response to far red light;GO:0016117//carotenoid biosynthetic process;GO:0010114//response to red light;GO:0009902//chloroplast relocation;GO:0015995//chlorophyll biosynthetic process;GO:0009637//response to blue light;GO:0019761//glucosinolate biosynthetic process…	-	GO:0009941//chloroplast envelope;GO:0009508//plastid chromosome;GO:0009535//chloroplast thylakoid membrane
CL10231.Contig1_All	2477	51	0.9828	31	0.6724	42	1.1203	45	1.2314	47	0.8844	39	0.9932	gi|225425861|ref|XP_002266100.1|	136.7	1e-30	PREDICTED: uncharacterized protein LOC100244315 [Vitis vinifera] >gi|297738363|emb|CBI27564.3| unnamed protein product [Vitis vinifera]	--	--	--	--	--	--	--	--	--	--	--	--	--	--	--	--	--	--	-	-	-
CL10231.Contig2_All	907	11	0.5789	21	1.2439	11	0.8013	17	1.2705	14	0.7194	12	0.8346	--	--	--	--	--	--	--	--	--	--	--	--	--	--	--	--	--	--	--	--	--	--	-	-	-
CL10231.Contig3_All	2732	67	1.1706	47	0.9243	80	1.9348	61	1.5134	93	1.5866	48	1.1083	gi|225425861|ref|XP_002266100.1|	136.7	1e-30	PREDICTED: uncharacterized protein LOC100244315 [Vitis vinifera] >gi|297738363|emb|CBI27564.3| unnamed protein product [Vitis vinifera]	--	--	--	--	--	--	--	--	--	--	--	--	--	--	--	--	--	--	-	-	-
CL10232.Contig1_All	460	148	15.3571	183	21.3731	157	22.5513	152	22.3976	201	20.3664	149	20.432	gi|363808326|ref|NP_001242504.1|	191.4	3e-48	uncharacterized protein LOC100793242 [Glycine max]	gi|115449846|ref|NM_001055101.1|	149	3e-33	Oryza sativa Japonica Group Os02g0823100 (Os02g0823100) mRNA, complete cds	sp|Q08451|PIP1_SOLLC	189	8e-49	Probable aquaporin PIP-type pTOM75 OS=Solanum lycopersicum PE=2 SV=1	--	--	--	--	--	K09872	4e-48	187	ath:AT2G45960	aquaporin PIP	GO:0055085//transmembrane transport;GO:0015670//carbon dioxide transport;GO:0009414//response to water deprivation;GO:0009651//response to salt stress;GO:0032880//regulation of protein localization;GO:0009266//response to temperature stimulus;GO:0006972//hyperosmotic response;GO:0006833//water transport;GO:0007030//Golgi organization;GO:0006096//glycolysis;GO:0046686//response to cadmium ion	GO:0015250//water channel activity	GO:0016021//integral to membrane;GO:0046658//anchored to plasma membrane;GO:0009507//chloroplast;GO:0005773//vacuole
CL10232.Contig2_All	1033	606	28.0013	686	35.6777	426	27.2483	443	29.0683	622	28.065	478	29.1884	gi|2440044|emb|CAA04653.1|	348.6	8e-95	major intrinsic protein PIPB [Craterostigma plantagineum]	gi|5263201|dbj|AB029325.1|	280	3e-72	Oryza sativa gene for water channel protein RWC3, promoter region and complete cds	sp|Q06611|PIP12_ARATH	344	5e-95	Aquaporin PIP1-2 OS=Arabidopsis thaliana GN=PIP1-2 PE=1 SV=1	L67370	71.2	3e-12	COG0580	Glycerol uptake facilitator and related permeases (Major Intrinsic Protein Family)	K09872	2e-94	344	aly:ARALYDRAFT_912203	aquaporin PIP	GO:0009750//response to fructose stimulus;GO:0016126//sterol biosynthetic process;GO:0006833//water transport;GO:0009414//response to water deprivation;GO:0006816//calcium ion transport;GO:0010106//cellular response to iron ion starvation;GO:0009651//response to salt stress;GO:0006826//iron ion transport;GO:0006972//hyperosmotic response;GO:0007030//Golgi organization;GO:0006084//acetyl-CoA metab…	GO:0005515//protein binding;GO:0015250//water channel activity	GO:0009941//chloroplast envelope;GO:0046658//anchored to plasma membrane;GO:0005773//vacuole;GO:0016021//integral to membrane;GO:0009506//plasmodesma;GO:0005739//mitochondrion
CL10234.Contig1_All	797	17	1.0181	10	0.6741	11	0.9119	15	1.2757	24	1.4036	17	1.3455	--	--	--	--	--	--	--	--	--	--	--	--	--	--	--	--	--	--	--	--	--	--	-	-	-
CL10234.Contig2_All	711	21	1.4098	12	0.9067	9	0.8364	18	1.716	26	1.7044	15	1.3308	--	--	--	--	--	--	--	--	--	--	--	--	--	--	--	--	--	--	--	--	--	--	-	-	-
CL10235.Contig1_All	200	8	1.9093	1	0.2686	0	0	2	0.6778	3	0.6991	2	0.6308	--	--	--	--	--	--	--	--	--	--	--	--	--	--	--	--	--	--	--	--	--	--	-	-	-
CL10235.Contig2_All	2382	2371	47.5111	4896	110.427	3168	87.8765	2627	74.754	5974	116.896	1587	42.0259	gi|302142573|emb|CBI19776.3|	642.5	0	unnamed protein product [Vitis vinifera]	gi|359492701|ref|XM_002280868.2|	89.7	1e-14	PREDICTED: Vitis vinifera GTPase obg-like (LOC100259096), mRNA	sp|Q43636|TRXH_RICCO	154	2e-37	Thioredoxin H-type OS=Ricinus communis PE=3 SV=1	BS_obg	213	1e-54	COG0536	Predicted GTPase	K03979	3e-55	215	cre:CHLREDRAFT_126186	GTP-binding protein	GO:0006184//GTP catabolic process	GO:0000287//magnesium ion binding;GO:0003924//GTPase activity;GO:0005525//GTP binding	-
CL10235.Contig3_All	1755	221	6.0106	488	14.9388	201	7.5674	187	7.2224	607	16.1208	156	5.607	gi|359492702|ref|XP_002280904.2|	186.4	1e-45	PREDICTED: GTPase obg-like [Vitis vinifera]	gi|359492701|ref|XM_002280868.2|	81.8	2e-12	PREDICTED: Vitis vinifera GTPase obg-like (LOC100259096), mRNA	sp|Q9CAI1|DRG2_ARATH	58.5	1e-08	Developmentally regulated G-protein 2 OS=Arabidopsis thaliana GN=DRG2 PE=2 SV=1	BS_obg	215	2e-55	COG0536	Predicted GTPase	K03979	1e-54	213	cre:CHLREDRAFT_126186	GTP-binding protein	GO:0006184//GTP catabolic process	GO:0000287//magnesium ion binding;GO:0003924//GTPase activity;GO:0005525//GTP binding	-
CL10236.Contig1_All	208	1	0.2295	0	0	0	0	0	0	3	0.6723	1	0.3033	--	--	--	--	--	--	--	--	--	--	--	--	--	--	--	--	--	--	--	--	--	--	-	-	-
CL10236.Contig2_All	1020	19	0.8891	25	1.3168	13	0.8421	20	1.3291	41	1.8735	12	0.7421	--	--	--	--	--	--	--	--	--	--	--	--	--	--	--	--	--	--	--	--	--	--	-	-	-
CL10237.Contig1_All	1098	46	1.9997	40	1.9572	34	2.046	29	1.7902	32	1.3584	46	2.6426	gi|147779231|emb|CAN72288.1|	390.6	2e-107	hypothetical protein VITISV_025459 [Vitis vinifera]	gi|357150303|ref|XM_003575365.1|	119	6e-24	PREDICTED: Brachypodium distachyon gibberellin 2-beta-dioxygenase 8-like (LOC100844598), mRNA	sp|O49561|G2OX8_ARATH	347	7e-96	Gibberellin 2-beta-dioxygenase 8 OS=Arabidopsis thaliana GN=GA2OX7 PE=1 SV=2	YPO1316	89.7	8e-18	COG3491	Isopenicillin N synthase and related dioxygenases	K05282	2e-36	151	ath:AT4G25420	gibberellin 20-oxidase [EC:1.14.11.12]	GO:0009685//gibberellin metabolic process	GO:0052634//C-19 gibberellin 2-beta-dioxygenase activity;GO:0052635//C-20 gibberellin 2-beta-dioxygenase activity	GO:0005737//cytoplasm
CL10237.Contig2_All	1201	46	1.8282	44	1.9683	50	2.7508	43	2.4268	39	1.5136	42	2.2059	gi|255555559|ref|XP_002518816.1|	389	7e-107	gibberellin 20-oxidase, putative [Ricinus communis] >gi|223542197|gb|EEF43741.1| gibberellin 20-oxidase, putative [Ricinus communis]	gi|357150303|ref|XM_003575365.1|	119	7e-24	PREDICTED: Brachypodium distachyon gibberellin 2-beta-dioxygenase 8-like (LOC100844598), mRNA	sp|O49561|G2OX8_ARATH	349	2e-96	Gibberellin 2-beta-dioxygenase 8 OS=Arabidopsis thaliana GN=GA2OX7 PE=1 SV=2	YPO1316	89.7	9e-18	COG3491	Isopenicillin N synthase and related dioxygenases	K05282	1e-36	152	ath:AT4G25420	gibberellin 20-oxidase [EC:1.14.11.12]	GO:0009685//gibberellin metabolic process	GO:0052634//C-19 gibberellin 2-beta-dioxygenase activity;GO:0052635//C-20 gibberellin 2-beta-dioxygenase activity	-
CL10237.Contig3_All	1232	31	1.201	45	1.9623	45	2.4134	34	1.8706	37	1.3998	47	2.4064	gi|255555559|ref|XP_002518816.1|	137.9	3e-102	gibberellin 20-oxidase, putative [Ricinus communis] >gi|223542197|gb|EEF43741.1| gibberellin 20-oxidase, putative [Ricinus communis]	gi|357150303|ref|XM_003575365.1|	119	7e-24	PREDICTED: Brachypodium distachyon gibberellin 2-beta-dioxygenase 8-like (LOC100844598), mRNA	sp|O49561|G2OX8_ARATH	223	4e-91	Gibberellin 2-beta-dioxygenase 8 OS=Arabidopsis thaliana GN=GA2OX7 PE=1 SV=2	SPAC25B8.13c	85.1	2e-16	COG3491	Isopenicillin N synthase and related dioxygenases	K05282	2e-34	117	ath:AT4G25420	gibberellin 20-oxidase [EC:1.14.11.12]	GO:0055114//oxidation-reduction process	GO:0016707//gibberellin 3-beta-dioxygenase activity	-
CL10237.Contig4_All	512	6	0.5594	4	0.4197	4	0.5162	5	0.6619	4	0.3641	14	1.7248	gi|255555559|ref|XP_002518816.1|	43.9	2e-32	gibberellin 20-oxidase, putative [Ricinus communis] >gi|223542197|gb|EEF43741.1| gibberellin 20-oxidase, putative [Ricinus communis]	gi|297721442|ref|NM_001186155.1|	81.8	6e-13	Oryza sativa Japonica Group Os02g0630300 (Os02g0630300) mRNA, partial cds	sp|O49561|G2OX8_ARATH	91.7	4e-26	Gibberellin 2-beta-dioxygenase 8 OS=Arabidopsis thaliana GN=GA2OX7 PE=1 SV=2	--	--	--	--	--	K06892	4e-10	49.7	pop:POPTR_550478		GO:0055114//oxidation-reduction process	GO:0016702//oxidoreductase activity, acting on single donors with incorporation of molecular oxygen, incorporation of two atoms of oxygen;GO:0016707//gibberellin 3-beta-dioxygenase activity	-
CL10237.Contig5_All	1087	18	0.7904	25	1.2356	9	0.5471	15	0.9354	15	0.6432	27	1.5668	gi|147779231|emb|CAN72288.1|	167.9	1e-91	hypothetical protein VITISV_025459 [Vitis vinifera]	gi|32969063|dbj|AK059045.1|	99.6	6e-18	Oryza sativa Japonica Group cDNA clone:001-021-D08, full insert sequence	sp|O49561|G2OX8_ARATH	171	2e-81	Gibberellin 2-beta-dioxygenase 8 OS=Arabidopsis thaliana GN=GA2OX7 PE=1 SV=2	mlr6892	47	2e-10	COG3491	Isopenicillin N synthase and related dioxygenases	K05282	3e-27	79	ath:AT4G25420	gibberellin 20-oxidase [EC:1.14.11.12]	-	GO:0051213//dioxygenase activity	-
CL10237.Contig6_All	1149	28	1.1632	17	0.7949	13	0.7476	23	1.3568	14	0.5679	34	1.8666	gi|147779231|emb|CAN72288.1|	53.9	5e-87	hypothetical protein VITISV_025459 [Vitis vinifera]	gi|32969063|dbj|AK059045.1|	99.6	6e-18	Oryza sativa Japonica Group cDNA clone:001-021-D08, full insert sequence	sp|O49561|G2OX8_ARATH	150	2e-76	Gibberellin 2-beta-dioxygenase 8 OS=Arabidopsis thaliana GN=GA2OX7 PE=1 SV=2	SPAC25B8.13c	50.8	4e-10	COG3491	Isopenicillin N synthase and related dioxygenases	K05282	2e-25	79	ath:AT4G25420	gibberellin 20-oxidase [EC:1.14.11.12]	GO:0055114//oxidation-reduction process;GO:0009685//gibberellin metabolic process	GO:0052635//C-20 gibberellin 2-beta-dioxygenase activity;GO:0016702//oxidoreductase activity, acting on single donors with incorporation of molecular oxygen, incorporation of two atoms of oxygen;GO:0016707//gibberellin 3-beta-dioxygenase activity	-
[truncated: 71,376 more rows]
